# Supplementary material for: Isolation and differential transcriptome of vascular smooth muscle cells and mid-capillary pericytes from the rat brain
Source: Sci Rep. 2018 Aug 16;8:12272. doi: 10.1038/s41598-018-30739-5 (PMC6095852; doi:10.1038/s41598-018-30739-5)
Supplement: Supplementary file 2 — Supplementary dataset S1 [file 41598_2018_30739_MOESM2_ESM.xlsx]

## Sheet: Data S1
Ensembl_Gene_ID	Entrez_Gene_ID	Gene_Symbol	Gene_Description	MeanTPM_VSMC	MeanTPM_mcPC	MeanCounts_VSMC	MeanCounts_mcPC	MeanLength_VSMC	MeanLength_mcPC	baseMean	MeanCountsNorm_VSMC	MeanCountsNorm_mcPC	log2FoldChange	LFC SE	LFC pvalue	LFC padj	GO Location	GO Family
ENSRNOG00000037085	100910104	Xirp1	xin actin-binding repeat containing 1 [Source:RGD Symbol;Acc:1304776]	239.918	0.0360733	13792.8	3.75	5809.99	5809.99	20165.7	40311.5	19.8486	-10.6353	0.52133	1.66347e-92	3.58309e-91	Plasma Membrane	other
ENSRNOG00000026951	301039	Susd5	sushi domain containing 5 [Source:RGD Symbol;Acc:1561132]	80.807	0.0327548	1365.5	1	1658.99	1658.99	1941.45	3877.56	5.33836	-9.29582	0.399824	1.4304e-119	4.37019e-118	Other	other
ENSRNOG00000019719	25470	Kcna5	potassium voltage-gated channel subfamily A member 5 [Source:RGD Symbol;Acc:2953]	145.612	0.0527338	2374	1.66667	1601.99	1601.99	3377.05	6746.45	7.64026	-9.06435	0.745051	4.71203e-34	3.67795e-33	Plasma Membrane	ion channel
ENSRNOG00000058006	64347	Sncg	synuclein, gamma [Source:RGD Symbol;Acc:70996]	2150.53	1.35043	12325.9	13.5833	562.464	555.96	17546.2	35020.3	72.0477	-8.87298	0.172903	0	0	Cytoplasm	other
ENSRNOG00000005269	302948	Srl	sarcalumenin [Source:RGD Symbol;Acc:1306564]	49.0358	0.0310128	2425.5	2.66667	4859.99	4859.99	3455.53	6896.71	14.3385	-8.81523	0.275816	3.85406e-224	3.07567e-222	Cytoplasm	other
ENSRNOG00000000413	64672	Pln	phospholamban [Source:RGD Symbol;Acc:619894]	386.81	0.255245	8066.42	9.58333	2046.99	2046.99	11479.1	22908.7	49.5261	-8.67762	0.404728	5.58476e-102	1.3777e-100	Cytoplasm	other
ENSRNOG00000018674	29613	Ntrk3	neurotrophic receptor tyrosine kinase 3 [Source:RGD Symbol;Acc:3214]	353.494	0.258613	5919.75	8.41666	1666.06	1785.04	8543.07	17039.8	46.3171	-8.50835	0.181466	0	0	Plasma Membrane	kinase
ENSRNOG00000012658	114108	Pdlim3	PDZ and LIM domain 3 [Source:RGD Symbol;Acc:620427]	218.416	0.168334	2716.67	4	1223.17	1241.33	3888.17	7755.67	20.6671	-8.44175	0.22657	7.61636e-304	1.14669e-301	Cytoplasm	other
ENSRNOG00000018551	365323	Olr63	olfactory receptor 63 [Source:RGD Symbol;Acc:1332833]	96.0184	0.0736563	733.667	1	746.993	746.993	1039.91	2074.64	5.18376	-8.40898	0.405779	2.14753e-95	4.8102e-94	Plasma Membrane	G-protein coupled receptor
ENSRNOG00000057880	24582	Myh11	myosin, heavy chain 11, smooth muscle [Source:RGD Symbol;Acc:3136]	5084.64	4.60415	326581	540.917	6306.85	6341.8	466631	930413	2849.04	-8.32519	0.165489	0	0	Cytoplasm	other
ENSRNOG00000009726	171571	Grip2	glutamate receptor interacting protein 2 [Source:RGD Symbol;Acc:621668]	82.3139	0.0657021	4025.75	5.91667	4831.36	4668.7	5327.34	10621.5	33.199	-8.29373	0.208454	0	0	Plasma Membrane	other
ENSRNOG00000024712	293166	Insc	inscuteable homolog (Drosophila) [Source:RGD Symbol;Acc:1311379]	20.4405	0.0159802	558.412	1.08347	2692.66	3524.89	872.712	1740.72	4.70236	-8.2153	0.392934	4.56593e-97	1.04515e-95	Other	other
ENSRNOG00000027736	65204	Cnn1	calponin 1 [Source:RGD Symbol;Acc:621883]	421.906	0.4138	5550.33	9.58333	1292.99	1292.99	7916.23	15778.6	53.8849	-8.20369	0.162981	0	0	Cytoplasm	other
ENSRNOG00000008949	305675	Synpo2l	synaptopodin 2-like [Source:RGD Symbol;Acc:1565434]	85.5898	0.0797016	2380.5	4.16667	2729.99	2729.99	3391.03	6759.73	22.3158	-8.17243	0.224196	6.36952e-291	8.30539e-289	Cytoplasm	other
ENSRNOG00000016243	29209	Casq2	calsequestrin 2 [Source:RGD Symbol;Acc:2276]	102.71	0.107157	2433.75	4.5	2321.99	2321.99	3463.57	6903.09	24.0535	-8.09587	0.218405	9.18323e-301	1.32784e-298	Cytoplasm	other
ENSRNOG00000017628	25123	Tagln	transgelin [Source:RGD Symbol;Acc:3723]	19824.2	22.6833	170615	354.301	842.956	842.565	242570	483280	1859.35	-7.99073	0.183772	0	0	Cytoplasm	other
ENSRNOG00000018606	170816	Olr59	olfactory receptor 59 [Source:RGD Symbol;Acc:628858]	156.565	0.171714	4150.83	8.58333	2655.99	2655.99	6035.75	12026.7	44.7756	-7.99059	0.206102	0	0	Plasma Membrane	G-protein coupled receptor
ENSRNOG00000037960	689499	LOC689499	similar to Y97E10AL.1 [Source:RGD Symbol;Acc:1592263]	138.7	0.150008	577.75	1.08333	416.993	416.993	839.147	1671.73	6.56118	-7.97693	0.402365	1.80725e-87	3.61055e-86	Other	other
ENSRNOG00000030771	54248	Dgkb	diacylglycerol kinase, beta [Source:RGD Symbol;Acc:2488]	32.609	0.0368634	2116.83	4.25	6359.99	6359.99	3012.32	6001.22	23.4146	-7.96745	0.227254	2.78123e-269	2.98655e-267	Cytoplasm	kinase
ENSRNOG00000058039	81633	Acta2	actin, alpha 2, smooth muscle, aorta [Source:RGD Symbol;Acc:621676]	17232.7	20.208	207847	444.339	1183.99	1183.99	296312	590306	2318.82	-7.95717	0.195631	0	0	Cytoplasm	other
ENSRNOG00000014371	192248	Cdh13	cadherin 13 [Source:RGD Symbol;Acc:619745]	503.055	0.606745	16720.8	37.4167	3264.36	3295.58	24037.8	47881.7	193.955	-7.90471	0.175114	0	0	Plasma Membrane	other
ENSRNOG00000051548	304816	Lmod1	leiomodin 1 [Source:RGD Symbol;Acc:1307236]	329.216	0.428476	14457.4	33.6381	4293.99	4293.99	20544.2	40907.6	180.845	-7.79808	0.144534	0	0	Cytoplasm	other
ENSRNOG00000021242	311425	Adam33	ADAM metallopeptidase domain 33 [Source:RGD Symbol;Acc:1305278]	56.7945	0.0737509	1238.5	2.91667	2183.84	2118.99	1778.99	3541.31	16.667	-7.70271	0.27704	3.92175e-170	1.95472e-168	Plasma Membrane	peptidase
ENSRNOG00000017699	292671	Mill1	MHC I like leukocyte 1 [Source:RGD Symbol;Acc:1311714]	140.186	0.226235	3520.76	8.45862	2438.33	2086.21	4597.1	9145.83	48.3628	-7.49846	0.198829	0	0	Plasma Membrane	other
ENSRNOG00000029401	25365	Actg2	actin, gamma 2, smooth muscle, enteric [Source:RGD Symbol;Acc:2027]	313.634	0.517725	3872.26	11.75	1212.99	1212.99	5533.53	11005	62.0928	-7.41495	0.153569	0	0	Cytoplasm	other
ENSRNOG00000003183	64507	Fmod	fibromodulin [Source:RGD Symbol;Acc:619769]	580.525	0.981108	19722.8	62.2391	3339.99	3339.99	28208.9	56091.4	326.382	-7.39329	0.161114	0	0	Extracellular Space	other
ENSRNOG00000001607	79252	Adamts1	ADAM metallopeptidase with thrombospondin type 1 motif, 1 [Source:RGD Symbol;Acc:621241]	1941.78	3.33447	82061.7	267.5	4192.99	4192.99	118481	235539	1423.1	-7.34046	0.189496	0	0	Extracellular Space	peptidase
ENSRNOG00000032618	300999	Mst1r	macrophage stimulating 1 receptor [Source:RGD Symbol;Acc:1306465]	15.636	0.0255882	622.5	1.91667	3911.99	3911.99	889.366	1769.65	9.083	-7.24621	0.563712	8.11886e-38	6.94598e-37	Plasma Membrane	kinase
ENSRNOG00000058068	338458	Obscn	obscurin, cytoskeletal calmodulin and titin-interacting RhoGEF [Source:RGD Symbol;Acc:631335]	17.267	0.0325716	4097.75	14	23393.1	23618.8	5806.61	11537.7	75.4898	-7.21542	0.159124	0	0	Cytoplasm	kinase
ENSRNOG00000046547	690139	Rbm24	RNA binding motif protein 24 [Source:RGD Symbol;Acc:1584029]	63.304	0.124218	1549.86	5.61445	2404.99	2404.99	2217.1	4405.99	28.2038	-7.16398	0.229346	3.39784e-214	2.49357e-212	Other	other
ENSRNOG00000003669	246297	Myocd	myocardin [Source:RGD Symbol;Acc:631347]	59.5805	0.117423	2441.3	10.2939	4053.78	4455.65	3687.3	7322.92	51.6704	-7.09429	0.16648	0	0	Nucleus	transcription regulator
ENSRNOG00000007795	NA	AABR07058410.1		203.866	0.418452	1766.33	6.91667	854.993	854.993	2538.59	5042.24	34.9408	-7.0579	0.208533	4.22592e-251	3.80959e-249	Plasma Membrane	G-protein coupled receptor
ENSRNOG00000011300	307582	Lama3	laminin subunit alpha 3 [Source:RGD Symbol;Acc:628776]	79.2626	0.22635	1878.33	9.5	2329.9	2503.57	2922.21	5799.44	44.9817	-7.0208	0.167907	0	0	Extracellular Space	other
ENSRNOG00000006956	362539	Adamtsl1	ADAMTS-like 1 [Source:RGD Symbol;Acc:1306439]	152.748	0.322578	2532.25	14.9167	1636.99	2638.5	4568.18	9070.78	65.5837	-6.99791	0.377112	7.21102e-77	1.24775e-75	Extracellular Space	other
ENSRNOG00000007680	297954	Fhl5	four and a half LIM domains 5 [Source:RGD Symbol;Acc:1307056]	64.0684	0.127223	596.75	2.33333	910.993	910.993	850.195	1688.81	11.5807	-6.99612	0.297752	4.42989e-122	1.38531e-120	Nucleus	transcription regulator
ENSRNOG00000010516	25619	Plau	plasminogen activator, urokinase [Source:RGD Symbol;Acc:3343]	131.975	0.287455	2187.17	8.75	1667.99	1667.99	3205.16	6364.51	45.7986	-6.9681	0.419321	5.20008e-62	7.14411e-61	Extracellular Space	peptidase
ENSRNOG00000014867	499702	Synpo2	synaptopodin 2 [Source:RGD Symbol;Acc:1564779]	222.128	0.538758	8952	40	3939.99	3939.99	12768	25327.5	208.468	-6.88592	0.169393	0	0	Cytoplasm	other
ENSRNOG00000052541	689039	LOC689039	hypothetical protein LOC689039 [Source:RGD Symbol;Acc:1597447]	51.2588	0.134884	504.917	2.37751	972.993	972.993	727.21	1442.44	11.9821	-6.76611	0.296512	2.97012e-115	8.57225e-114	Other	other
ENSRNOG00000005465	29747	Kcnmb1	potassium calcium-activated channel subfamily M regulatory beta subunit 1 [Source:RGD Symbol;Acc:2961]	414.413	1.13968	3036.33	17.0833	718.218	893.237	4816.4	9543.19	89.6195	-6.76298	0.198692	6.21599e-254	5.74546e-252	Plasma Membrane	ion channel
ENSRNOG00000012512	246172	Nexn	nexilin (F actin binding protein) [Source:RGD Symbol;Acc:708354]	393.277	1.13619	7263.5	38	1819.15	1796.51	10593	20988.2	197.84	-6.69738	0.142917	0	0	Plasma Membrane	other
ENSRNOG00000020864	100359836	Kirrel2	kin of IRRE like 2 (Drosophila) [Source:RGD Symbol;Acc:1308456]	4.68623	0.0117725	151.167	0.666667	3156.99	3156.99	215.958	428.038	3.87838	-6.67018	0.496489	3.78632e-41	3.49971e-40	Plasma Membrane	other
ENSRNOG00000021128	83535	Kcnj11	potassium voltage-gated channel subfamily J member 11 [Source:RGD Symbol;Acc:69247]	34.4146	0.0975304	993.167	5	2826.99	2826.99	1422.14	2815.18	29.1033	-6.63398	0.220489	7.03825e-199	4.52804e-197	Plasma Membrane	ion channel
ENSRNOG00000013426	266762	Mrgprf	MAS related GPR family member F [Source:RGD Symbol;Acc:708478]	152.494	0.432575	3611.5	19	2328.99	2328.99	5188.82	10275.6	102.08	-6.62476	0.139029	0	0	Plasma Membrane	G-protein coupled receptor
ENSRNOG00000021149	308596	Ush1c	USH1 protein network component harmonin [Source:RGD Symbol;Acc:1303329]	20.4641	0.0581607	404.417	2.08333	1938.99	1938.99	579.337	1147.52	11.1577	-6.5831	0.323039	2.58624e-92	5.55433e-91	Plasma Membrane	other
ENSRNOG00000029079	50565	Hspb7	heat shock protein family B (small) member 7 [Source:RGD Symbol;Acc:62021]	50.1286	0.148182	918.333	5.08333	1798.99	1798.99	1318.23	2608.72	27.7299	-6.52227	0.211548	1.00364e-208	6.97959e-207	Cytoplasm	other
ENSRNOG00000016538	364786	Itga8	integrin subunit alpha 8 [Source:RGD Symbol;Acc:621634]	91.6681	0.281985	5286.75	30.25	5649.99	5649.99	7573.38	14986.3	160.422	-6.51302	0.143646	0	0	Plasma Membrane	other
ENSRNOG00000042889	367308	Alppl2	alkaline phosphatase, placental-like 2 [Source:RGD Symbol;Acc:1565100]	35.712	0.112167	396.831	2.16667	1106.99	1106.99	578.464	1144.3	12.6277	-6.49525	0.331014	9.97891e-86	1.93792e-84	Other	other
ENSRNOG00000010524	25420	Cryab	crystallin, alpha B [Source:RGD Symbol;Acc:2414]	168.438	0.515446	1794.75	10.1667	1040.99	1040.99	2566.23	5075.77	56.6962	-6.48198	0.177572	9.76128e-292	1.29594e-289	Nucleus	other
ENSRNOG00000047924	679155	Zbtb7c	zinc finger and BTB domain containing 7C [Source:RGD Symbol;Acc:1591841]	37.3852	0.130505	1442.67	9.16667	3829.99	3829.99	2095.46	4141.56	49.3473	-6.35432	0.178697	5.96852e-277	6.97314e-275	Nucleus	other
ENSRNOG00000017606	25505	P2rx1	purinergic receptor P2X 1 [Source:RGD Symbol;Acc:3240]	116.404	0.444938	2714.67	18.3333	2303.04	2261.06	3899.37	7699.34	99.414	-6.24978	0.157337	0	0	Plasma Membrane	ion channel
ENSRNOG00000010238	361916	Chmp4c	charged multivesicular body protein 4C [Source:RGD Symbol;Acc:1564543]	121.454	0.448675	1712.33	11.9167	1383.99	1383.99	2462.11	4861.75	62.468	-6.22379	0.174098	6.89548e-280	8.32245e-278	Cytoplasm	other
ENSRNOG00000024824	315071	Col22a1	collagen, type XXII, alpha 1 [Source:RGD Symbol;Acc:1309081]	17.729	0.0687294	829.833	6.08333	4634.99	4634.99	1203.26	2375.24	31.2751	-6.15021	0.21591	1.79037e-178	9.6127e-177	Extracellular Space	other
ENSRNOG00000001128	288689	Tesc	tescalcin [Source:RGD Symbol;Acc:1566317]	293.079	1.20531	1300.25	9.41667	437.993	437.993	1882.36	3713.71	51.006	-6.14892	0.217645	1.34323e-175	7.08176e-174	Cytoplasm	other
ENSRNOG00000056836	25404	Cav1	caveolin 1 [Source:RGD Symbol;Acc:2280]	497.34	2.05093	11893.5	88	2350.99	2350.99	17154.2	33827.5	480.814	-6.1273	0.121417	0	0	Plasma Membrane	transmembrane receptor
ENSRNOG00000005985	83731	Kcnma1	potassium calcium-activated channel subfamily M alpha 1 [Source:RGD Symbol;Acc:620715]	19.0478	0.0598825	698.167	3.66667	3618.98	3530.68	995.751	1968.72	22.7811	-6.10036	0.683841	4.63258e-19	2.29492e-18	Plasma Membrane	ion channel
ENSRNOG00000056697	29737	Kcnab1	potassium voltage-gated channel subfamily A member regulatory beta subunit 1 [Source:RGD Symbol;Acc:61827]	55.971	0.211643	1842.92	12.4167	3282.99	3282.99	2693.56	5313.92	73.2047	-6.08976	0.392754	3.19564e-54	3.83162e-53	Plasma Membrane	ion channel
ENSRNOG00000046744	498823	Ankrd29	ankyrin repeat domain 29 [Source:RGD Symbol;Acc:1587260]	31.9591	0.128153	671.583	5.08333	2066.99	2066.99	968.625	1910.51	26.7406	-6.08269	0.217237	1.61068e-172	8.19595e-171	Other	other
ENSRNOG00000002167	25312	Dmp1	dentin matrix acidic phosphoprotein 1 [Source:RGD Symbol;Acc:2508]	67.5109	0.282899	1725.58	12.9167	2516.99	2516.99	2494.06	4914.05	74.0811	-6.07009	0.177995	6.74799e-255	6.27692e-253	Extracellular Space	other
ENSRNOG00000043098	689415	Mt2A	metallothionein 2A [Source:RGD Symbol;Acc:1592345]	1298.66	5.33995	2254.99	16.3589	175.067	175.067	3332.79	6573.52	92.0666	-6.05231	0.401411	2.27445e-51	2.6011e-50	Other	other
ENSRNOG00000013674	291445	Megf10	multiple EGF-like domains 10 [Source:RGD Symbol;Acc:735084]	9.39386	0.0399624	703.583	5.58333	7405.99	7405.99	1021.84	2012.44	31.2337	-6.00765	0.210615	5.85054e-179	3.16449e-177	Plasma Membrane	transmembrane receptor
ENSRNOG00000003348	64455	Rasd1	ras related dexamethasone induced 1 [Source:RGD Symbol;Acc:619727]	199.445	0.896599	2930.25	24	1460.99	1460.99	4277.67	8424.96	130.378	-5.99786	0.138179	0	0	Cytoplasm	enzyme
ENSRNOG00000016023	309429	Kank1	KN motif and ankyrin repeat domains 1 [Source:RGD Symbol;Acc:1307714]	325.424	1.41314	14255.5	94.177	4354.56	3701.3	18908	37241.1	574.876	-5.99019	0.213897	1.41332e-172	7.2168e-171	Nucleus	transcription regulator
ENSRNOG00000019716	81737	Ntf3	neurotrophin 3 [Source:RGD Symbol;Acc:619728]	19.9619	0.0864626	241.083	1.75	1170.82	1119.11	332.935	656.315	9.5547	-5.98161	0.350403	2.45453e-65	3.59178e-64	Extracellular Space	growth factor
ENSRNOG00000025764	NA	AC128848.1		135.991	0.637754	188.237	1.68579	141.534	141.534	282.205	556.464	7.94584	-5.97852	0.40991	3.50196e-48	3.76603e-47	NA	NA
ENSRNOG00000004589	362760	Galnt16	polypeptide N-acetylgalactosaminyltransferase 16 [Source:RGD Symbol;Acc:1310202]	88.4141	0.395082	3254.75	27.3333	3662.99	3662.99	4755.41	9364.05	146.773	-5.97086	0.141921	0	0	Cytoplasm	enzyme
ENSRNOG00000015858	367166	Hyal1	hyaluronoglucosaminidase 1 [Source:RGD Symbol;Acc:1303060]	46.7904	0.211291	694.833	5.66667	1468.99	1468.99	1009.75	1987.88	31.6215	-5.96925	0.211747	7.65587e-175	4.00739e-173	Cytoplasm	enzyme
ENSRNOG00000060898	100910418	LOC100910418	tissue-type plasminogen activator-like [Source:RGD Symbol;Acc:6498623]	121.235	0.516631	882.45	6.54773	719.993	719.993	1281.03	2523.69	38.3778	-5.92713	0.443562	1.0003e-40	9.13594e-40	Other	other
ENSRNOG00000010107	364558	Palld	palladin, cytoskeletal associated protein [Source:RGD Symbol;Acc:2322545]	162.081	0.790243	4601.5	40.5833	2801.99	2801.99	6678.58	13139.1	218.046	-5.89265	0.144094	0	0	Other	other
ENSRNOG00000026415	314981	Col14a1	collagen, type XIV, alpha 1 [Source:RGD Symbol;Acc:1305806]	150.677	0.751298	7950.92	71.9167	5177.99	5177.99	11474.3	22574.2	374.3	-5.87733	0.217947	3.62744e-160	1.67643e-158	Extracellular Space	other
ENSRNOG00000043120	368128	Hpse2	heparanase 2 [Source:RGD Symbol;Acc:1307959]	18.0301	0.0762084	46.1667	0.333333	248.993	248.993	66.0094	130.064	1.95462	-5.79109	0.678111	1.34182e-17	6.26667e-17	Plasma Membrane	enzyme
ENSRNOG00000004378	286970	Abca5	ATP binding cassette subfamily A member 5 [Source:RGD Symbol;Acc:628661]	21.958	0.116974	1119.17	11.0833	5026.2	4962.99	1616.95	3174.42	59.478	-5.69706	0.163739	3.03734e-265	3.14591e-263	Plasma Membrane	transporter
ENSRNOG00000012008	114216	S100a3	S100 calcium binding protein A3 [Source:RGD Symbol;Acc:620260]	21.7039	0.118703	103.75	0.916667	461.993	461.993	147.908	290.434	5.38282	-5.69185	0.472908	2.30278e-33	1.7803e-32	Other	transporter
ENSRNOG00000038047	24567	Mt1	metallothionein 1 [Source:RGD Symbol;Acc:3117]	1990.2	10.831	3621.22	35.3142	182.04	182.04	5334.17	10476	192.293	-5.67658	0.376196	1.9012e-51	2.18108e-50	Cytoplasm	other
ENSRNOG00000052424	288744	AABR07036608.1		51.8515	0.29639	5145.91	52.9114	9822.99	9822.99	7507.2	14729.3	285.063	-5.67122	0.165682	8.80719e-257	8.35196e-255	Other	other
ENSRNOG00000004281	305497	Cobl	cordon-bleu WH2 repeat protein [Source:RGD Symbol;Acc:1312002]	12.4635	0.0691761	639.417	6.08333	5010.18	4774.85	901.731	1768.47	34.9892	-5.66348	0.208323	9.48859e-163	4.51373e-161	Plasma Membrane	other
ENSRNOG00000061904	103694864	LOC103694864	matrix metalloproteinase-28-like [Source:RGD Symbol;Acc:9149208]	22.6842	0.115746	313.125	3.04167	1370.99	1370.99	457.987	899.276	16.6991	-5.66119	0.274756	2.50353e-94	5.51455e-93	Extracellular Space	peptidase
ENSRNOG00000047940	303384	Mmp28	matrix metallopeptidase 28 [Source:RGD Symbol;Acc:1311573]	22.6842	0.115746	313.125	3.04167	1370.99	1370.99	457.987	899.276	16.6991	-5.66119	0.274756	2.50353e-94	5.51455e-93	Extracellular Space	peptidase
ENSRNOG00000029012	497926	Shisa6	shisa family member 6 [Source:RGD Symbol;Acc:1564618]	7.59848	0.0373681	104.917	1	1358.99	1358.99	151.869	298.801	4.93661	-5.65928	0.444938	4.62297e-37	3.89578e-36	Plasma Membrane	other
ENSRNOG00000009197	500017	Asb4	ankyrin repeat and SOCS box-containing 4 [Source:RGD Symbol;Acc:1563114]	29.4857	0.157645	984	9.83333	3282.99	3282.99	1428.74	2801.99	55.4837	-5.65736	0.205139	2.03449e-167	9.83833e-166	Nucleus	transcription regulator
ENSRNOG00000013090	291005	Gadd45g	growth arrest and DNA-damage-inducible, gamma [Source:RGD Symbol;Acc:1311796]	2271.32	12.793	20145.3	201.417	882.993	882.993	29546.7	57992.8	1100.6	-5.63507	0.365057	9.3551e-54	1.11437e-52	Nucleus	other
ENSRNOG00000013389	294715	Rgs7bp	regulator of G-protein signalling 7 binding protein [Source:MGI Symbol;Acc:MGI:106334]	109.442	0.630975	346.167	3.5	308.993	308.993	499.107	978.849	19.3643	-5.6312	0.266237	2.699e-99	6.39874e-98	Cytoplasm	other
ENSRNOG00000003999	64508	Adcy3	adenylate cyclase 3 [Source:RGD Symbol;Acc:71009]	279.106	1.70903	15509.7	173.917	5485.99	5485.99	22609.5	44283.8	935.205	-5.55546	0.102862	0	0	Plasma Membrane	enzyme
ENSRNOG00000014297	24771	Sdc4	syndecan 4 [Source:RGD Symbol;Acc:3650]	296.602	1.76895	6841.51	74.6507	2280.99	2280.99	9996.54	19578.1	415.011	-5.55301	0.140843	0	0	Plasma Membrane	other
ENSRNOG00000051440	304813	Ppp1r12b	protein phosphatase 1, regulatory subunit 12B [Source:RGD Symbol;Acc:1309287]	374.66	2.38439	30868.8	358.833	8112.99	8112.99	44933.1	87929.1	1937.08	-5.49797	0.0885313	0	0	Cytoplasm	other
ENSRNOG00000008937	29276	Csrp1	cysteine and glycine-rich protein 1 [Source:RGD Symbol;Acc:62053]	3925.15	25.8079	61429.7	735.333	1537.99	1537.99	89334.4	174644	4024.68	-5.43696	0.0684747	0	0	Nucleus	other
ENSRNOG00000025587	25157	Plagl1	PLAG1 like zinc finger 1 [Source:RGD Symbol;Acc:3014]	16.4384	0.104091	726.083	8.33333	4434.99	4434.99	1076.68	2109.43	43.9193	-5.42489	0.495515	6.79368e-28	4.53036e-27	Nucleus	transcription regulator
ENSRNOG00000006224	315833	Klhl31	kelch-like family member 31 [Source:RGD Symbol;Acc:1560540]	3.28292	0.0204257	197.542	2.33426	5958.99	5958.99	288.824	565.511	12.137	-5.42182	0.319056	9.20351e-65	1.33209e-63	Other	other
ENSRNOG00000023338	64521	Tspan2	tetraspanin 2 [Source:RGD Symbol;Acc:620982]	126.43	0.852921	4664	56.25	3623.99	3623.99	6781.92	13255.2	308.677	-5.41666	0.131405	0	0	Extracellular Space	other
ENSRNOG00000015544	100909441	LOC100909441	tubulin alpha-1C chain-like [Source:RGD Symbol;Acc:6503589]	205.162	0.787186	2352.16	17.7677	1139.99	1139.99	3432.92	6761.16	104.683	-5.41398	0.901567	1.91238e-09	5.83301e-09	Cytoplasm	other
ENSRNOG00000029333	298381	Echdc2	enoyl CoA hydratase domain containing 2 [Source:RGD Symbol;Acc:1308525]	47.2384	0.321845	567.333	7.08333	1182.99	1182.99	826.764	1617.1	36.4277	-5.38639	0.216041	3.32452e-137	1.23855e-135	Other	other
ENSRNOG00000019810	64362	Des	desmin [Source:RGD Symbol;Acc:620686]	1841.13	12.9562	36682.6	475.667	1968.99	1968.99	53735.7	104864	2607.28	-5.32514	0.0931934	0	0	Cytoplasm	other
ENSRNOG00000017114	84018	Synj2	synaptojanin 2 [Source:RGD Symbol;Acc:69436]	12.1709	0.0875981	555.25	6.83333	4525.72	4348.24	802.742	1566.15	39.3341	-5.32359	0.224261	1.44853e-124	4.70096e-123	Cytoplasm	phosphatase
ENSRNOG00000045553	683460	Proser2	proline and serine rich 2 [Source:RGD Symbol;Acc:1586830]	38.5688	0.261294	628.417	6.75	1644.78	1545.65	836.638	1631.24	42.038	-5.29231	0.2739	3.50291e-83	6.56694e-82	Other	other
ENSRNOG00000049878	361604	Sytl2	synaptotagmin-like 2 [Source:RGD Symbol;Acc:1307647]	23.9752	0.170671	226.184	3.02552	923.993	923.993	328.427	641.334	15.5208	-5.25581	0.308684	5.22188e-65	7.60323e-64	Cytoplasm	other
ENSRNOG00000058186	313729	Errfi1	ERBB receptor feedback inhibitor 1 [Source:RGD Symbol;Acc:1307599]	913.449	7.06762	25737.6	360	2772.99	2772.99	37602.2	73279.4	1925.07	-5.235	0.158567	5.04694e-239	4.33562e-237	Cytoplasm	other
ENSRNOG00000030180	309208	Lrrc10b	leucine rich repeat containing 10B [Source:RGD Symbol;Acc:1564983]	62.0784	0.445174	634.333	8.75	1021.99	1021.99	940.846	1833.73	47.9641	-5.22952	0.223537	4.87108e-121	1.51035e-119	Other	other
ENSRNOG00000014426	24914	Lox	lysyl oxidase [Source:RGD Symbol;Acc:3015]	413.871	3.07782	14071.5	212.333	3360.64	3758.02	21428.2	41737.7	1118.59	-5.21049	0.130384	0	0	Extracellular Space	enzyme
ENSRNOG00000009867	25717	Tgfb3	transforming growth factor, beta 3 [Source:RGD Symbol;Acc:3851]	209.292	1.64841	5135.08	74.25	2411.99	2411.99	7503.29	14604.8	401.742	-5.1738	0.0960873	0	0	Extracellular Space	growth factor
ENSRNOG00000021438	300218	Tuba1c	tubulin, alpha 1C [Source:RGD Symbol;Acc:1307226]	1068.38	8.54536	14460.6	209.825	1325.99	1325.99	21067.7	40997.1	1138.22	-5.16423	0.0950246	0	0	Cytoplasm	other
ENSRNOG00000010402	161476	Hspb2	heat shock protein family B (small) member 2 [Source:RGD Symbol;Acc:70914]	220.031	1.75979	768.583	11.1667	341.993	341.993	1119.09	2177.88	60.3027	-5.1484	0.165703	6.12617e-212	4.40722e-210	Cytoplasm	other
ENSRNOG00000029141	689914	Trabd2b	TraB domain containing 2B [Source:RGD Symbol;Acc:1586386]	45.2796	0.356478	615	9	1343.99	1343.99	904.971	1760.81	49.1281	-5.14419	0.181985	8.76269e-176	4.6366e-174	Plasma Membrane	peptidase
ENSRNOG00000055765	103694863	LOC103694863	ras-like protein family member 10B [Source:RGD Symbol;Acc:9359312]	75.4833	0.624145	1766.21	26.0359	2305.99	2305.99	2589.87	5035.85	143.885	-5.12489	0.145137	4.03457e-273	4.49777e-271	Other	enzyme
ENSRNOG00000017704	315996	Sema3f	semaphorin 3F [Source:RGD Symbol;Acc:1308514]	26.1069	0.220798	869.096	16.7401	3300.7	4106.77	1437.96	2796.26	79.6586	-5.10526	0.148369	1.84024e-259	1.81587e-257	Extracellular Space	other
ENSRNOG00000022239	360576	Tusc5	tumor suppressor candidate 5 [Source:RGD Symbol;Acc:1307639]	373.9	2.84369	9592.49	155.167	2518.81	3046.39	14642.7	28456.6	828.779	-5.08983	0.148661	6.62327e-257	6.32197e-255	Plasma Membrane	other
ENSRNOG00000018184	24851	Tpm1	tropomyosin 1, alpha [Source:RGD Symbol;Acc:3898]	4156.79	34.6072	62545.1	927.417	1477.49	1436.79	89876.8	174596	5157.66	-5.07759	0.0819426	0	0	Plasma Membrane	other
ENSRNOG00000002934	25650	Atp1b1	ATPase Na+/K+ transporting subunit beta 1 [Source:RGD Symbol;Acc:2170]	868.861	8.03577	8286.25	142.58	937.585	956.515	12705.4	24679.6	731.211	-5.06464	0.137338	1.07288e-297	1.50657e-295	Plasma Membrane	transporter
ENSRNOG00000053691	140433	Lama5	laminin subunit alpha 5 [Source:RGD Symbol;Acc:621023]	315.097	2.67035	35342.9	556.417	11112	11112	52150	101268	3032.29	-5.05476	0.109875	0	0	Extracellular Space	other
ENSRNOG00000011719	85382	Ngb	neuroglobin [Source:RGD Symbol;Acc:621461]	22.6559	0.200266	484.25	7.91667	2123.67	2166.99	736.765	1430.34	43.1887	-5.04615	0.214794	4.81206e-122	1.49841e-120	Cytoplasm	transporter
ENSRNOG00000018260	25461	Hrh2	histamine receptor H 2 [Source:RGD Symbol;Acc:2831]	27.7026	0.231027	450.75	7.08333	1601.99	1601.99	661.212	1284.6	37.8194	-5.03926	0.203195	8.94634e-136	3.2745e-134	Plasma Membrane	G-protein coupled receptor
ENSRNOG00000036692	24953	Gcgr	glucagon receptor [Source:RGD Symbol;Acc:2669]	6.21845	0.0489687	102.917	1.41667	1635.26	1551.62	146.867	285.055	8.67819	-5.02449	0.416444	1.61219e-33	1.25169e-32	Plasma Membrane	G-protein coupled receptor
ENSRNOG00000002372	497892	Sgcd	sarcoglycan, delta [Source:RGD Symbol;Acc:1306638]	10.5504	0.0856466	154.642	2.33472	1419.99	1419.99	223.099	433.103	13.0955	-5.00899	0.344795	8.12087e-48	8.67573e-47	Cytoplasm	other
ENSRNOG00000051307	29473	Aoc3	amine oxidase, copper containing 3 [Source:RGD Symbol;Acc:62058]	344.941	2.97772	13040.2	212.074	3729.99	3729.99	19136	37213.9	1058.11	-4.99972	0.485216	6.75242e-25	4.11399e-24	Plasma Membrane	enzyme
ENSRNOG00000018285	25468	Kcna2	potassium voltage-gated channel subfamily A member 2 [Source:RGD Symbol;Acc:2950]	13.2905	0.219577	956.207	23.9331	8225.27	9537.98	1838.29	3573.14	103.436	-4.99704	0.440532	8.01572e-30	5.62256e-29	Plasma Membrane	ion channel
ENSRNOG00000023721	502684	LOC502684	hypothetical protein LOC502684 [Source:RGD Symbol;Acc:1559448]	11.1279	0.0942701	141.417	2.25	1229.99	1229.99	203.521	396.22	10.8213	-4.98846	0.380322	2.65185e-39	2.34286e-38	Other	other
ENSRNOG00000030246	407756	Btla	B and T lymphocyte associated [Source:RGD Symbol;Acc:1303280]	32.7376	0.280149	339.417	5.5	1019.2	1093.68	502.549	974.298	30.7991	-4.98466	0.241333	8.85822e-95	1.96306e-93	Plasma Membrane	other
ENSRNOG00000016571	310738	Ngf	nerve growth factor [Source:RGD Symbol;Acc:1598328]	16.6062	0.120915	153.597	3.41896	898.742	1578.28	263.726	511.401	16.0511	-4.97333	0.287464	4.64897e-67	6.92085e-66	Extracellular Space	growth factor
ENSRNOG00000046949	25736	Kcnb1	potassium voltage-gated channel subfamily B member 1 [Source:RGD Symbol;Acc:2954]	30.2526	0.27364	961.417	15.8333	3129.99	3129.99	1413.24	2739.55	86.9259	-4.97226	0.144071	5.21483e-261	5.21626e-259	Plasma Membrane	ion channel
ENSRNOG00000017369	290553	Mustn1	musculoskeletal, embryonic nuclear protein 1 [Source:RGD Symbol;Acc:727804]	1576.11	14.1198	14313.2	235.917	887.993	887.993	20901.9	40507.6	1296.06	-4.95642	0.136247	9.37652e-290	1.20118e-287	Nucleus	other
ENSRNOG00000002579	286894	Parm1	prostate androgen-regulated mucin-like protein 1 [Source:RGD Symbol;Acc:708342]	113.115	1.07245	5412.49	94.0461	4687.99	4687.99	7916.56	15345.8	487.281	-4.94917	0.197919	5.26471e-138	1.97143e-136	Extracellular Space	other
ENSRNOG00000033090	59107	Ltbp1	latent transforming growth factor beta binding protein 1 [Source:RGD Symbol;Acc:68379]	122.88	1.13223	7543.58	127.333	6037.99	6037.99	11080.9	21464.2	697.681	-4.9403	0.0890731	0	0	Extracellular Space	other
ENSRNOG00000057701	316740	Myom1	myomesin 1 [Source:RGD Symbol;Acc:631436]	57.8235	0.535905	2822	48	4859.99	4859.99	4195.62	8126.32	264.931	-4.93639	0.122963	0	0	Cytoplasm	other
ENSRNOG00000016752	171547	Crispld2	cysteine-rich secretory protein LCCL domain containing 2 [Source:RGD Symbol;Acc:620860]	1410.22	12.9093	52686.3	951.917	3713.44	3936.99	79958.1	154872	5043.79	-4.93365	0.109576	0	0	Cytoplasm	other
ENSRNOG00000010635	360622	Igfbp4	insulin-like growth factor binding protein 4 [Source:RGD Symbol;Acc:2875]	195.469	1.78543	3881.5	66.2845	1968.99	1968.99	5743.46	11125.7	361.249	-4.93309	0.139834	1.26425e-272	1.3882e-270	Extracellular Space	other
ENSRNOG00000057866	NA	AABR07067759.1		113.932	0.948743	48.6876	0.75	41.7983	41.7983	70.7092	137.677	3.74102	-4.92568	0.532592	2.27648e-20	1.18905e-19	NA	NA
ENSRNOG00000007839	29735	Slc16a7	solute carrier family 16 member 7 [Source:RGD Symbol;Acc:3691]	17.4191	0.153685	319.5	5	1789.82	1721.58	448.3	868.339	28.2619	-4.91662	0.232306	2.03308e-99	4.83569e-98	Plasma Membrane	transporter
ENSRNOG00000016368	171010	Ppp1r14c	protein phosphatase 1, regulatory (inhibitor) subunit 14c [Source:RGD Symbol;Acc:620538]	17.7423	0.17228	464.583	8	2562.99	2562.99	679.509	1316.09	42.9232	-4.89792	0.222857	4.69325e-107	1.22393e-105	Cytoplasm	other
ENSRNOG00000019822	299626	Gadd45b	growth arrest and DNA-damage-inducible, beta [Source:RGD Symbol;Acc:1309080]	1691.1	16.3584	18572	330.833	1092.99	1092.99	27625	53453.7	1796.38	-4.88841	0.106805	0	0	Cytoplasm	other
ENSRNOG00000011044	299285	Clmn	calmin [Source:RGD Symbol;Acc:1306741]	29.2898	0.272649	1339.42	23.4167	4494.99	4494.99	1968.36	3808.9	127.818	-4.88218	0.163242	1.56364e-196	9.84286e-195	Cytoplasm	other
ENSRNOG00000000521	114851	Cdkn1a	cyclin-dependent kinase inhibitor 1A [Source:RGD Symbol;Acc:69328]	531.761	5.37818	6998.58	123.75	1309.56	1287.72	10355	20027.1	682.781	-4.86062	0.181662	1.03976e-157	4.74521e-156	Nucleus	kinase
ENSRNOG00000016731	500450	Tpm2	tropomyosin 2, beta [Source:RGD Symbol;Acc:1559479]	4877.85	48.0752	44438.7	806	893.195	898.268	65448.1	126507	4389.05	-4.84503	0.0892085	0	0	Cytoplasm	other
ENSRNOG00000008015	314322	Fos	FBJ osteosarcoma oncogene [Source:RGD Symbol;Acc:2626]	4440.85	45.151	61907.1	1135.25	1381.99	1381.99	91788.6	177458	6118.92	-4.84033	0.181819	3.81085e-156	1.70195e-154	Nucleus	transcription regulator
ENSRNOG00000019842	362572	Artn	artemin [Source:RGD Symbol;Acc:621427]	11.4461	0.116567	129.167	2.25	1123.99	1123.99	192.53	372.168	12.8921	-4.82995	0.358858	2.71764e-41	2.5215e-40	Extracellular Space	growth factor
ENSRNOG00000018603	309150	Carns1	carnosine synthase 1 [Source:RGD Symbol;Acc:1308234]	34.2318	0.344039	908.833	16.8333	2645.99	2645.99	1355.03	2619.53	90.5329	-4.82886	0.163784	4.74199e-191	2.81512e-189	Cytoplasm	enzyme
ENSRNOG00000027990	691657	Crip1	cysteine rich protein 1 [Source:RGD Symbol;Acc:1597237]	9933.43	103.051	25899.2	486.667	255.993	255.993	38090.2	73563.2	2617.14	-4.80434	0.120848	0	0	Cytoplasm	other
ENSRNOG00000023296	361552	Wtip	Wilms tumor 1 interacting protein [Source:RGD Symbol;Acc:1306411]	464.929	4.81372	4392.75	83.4167	935.993	935.993	6520.03	12584.1	455.973	-4.7824	0.0953463	0	0	Nucleus	transcription regulator
ENSRNOG00000016353	310376	Nim1k	NIM1 serine/threonine protein kinase [Source:RGD Symbol;Acc:1308116]	8.38768	0.0882197	179.333	3.25	2082.99	2082.99	261.919	505.484	18.3542	-4.77217	0.298747	1.94098e-57	2.46917e-56	Other	kinase
ENSRNOG00000060735	NA	AABR07053136.1		109.67	1.15145	122.333	2.25	110.489	110.489	181.857	350.79	12.9233	-4.75885	0.333858	4.22788e-46	4.34205e-45	NA	NA
ENSRNOG00000007706	78975	Prkaa2	protein kinase AMP-activated catalytic subunit alpha 2 [Source:RGD Symbol;Acc:620893]	14.2325	0.140883	356.417	6.75	2444.99	2444.99	522.146	1007.31	36.9781	-4.72904	0.274641	1.91348e-66	2.837e-65	Cytoplasm	kinase
ENSRNOG00000057347	24253	Cebpb	CCAAT/enhancer binding protein beta [Source:RGD Symbol;Acc:2327]	550.575	6.17028	6485.83	137.667	1188.99	1188.99	9824.87	18918.5	731.225	-4.67545	0.168709	4.84854e-169	2.38411e-167	Nucleus	transcription regulator
ENSRNOG00000001173	171051	Cabp1	calcium binding protein 1 [Source:RGD Symbol;Acc:620385]	102.697	1.08361	871.667	14.5833	849.972	758.049	1209.83	2337.6	82.0666	-4.66495	0.545677	1.24231e-17	5.82057e-17	Plasma Membrane	other
ENSRNOG00000008170	296345	Jph2	junctophilin 2 [Source:RGD Symbol;Acc:1305196]	141.777	1.57284	2729.33	55.75	1919.99	1919.99	4091.38	7872.18	310.586	-4.66019	0.142761	1.00195e-233	8.36143e-232	Cytoplasm	enzyme
ENSRNOG00000005506	140898	Arhgef5	Rho guanine nucleotide exchange factor 5 [Source:RGD Symbol;Acc:620718]	28.6888	0.323632	1376.67	28.3333	4704.99	4704.99	2030.32	3906.4	154.244	-4.65129	0.135574	5.91941e-258	5.72497e-256	Cytoplasm	other
ENSRNOG00000012478	25546	Shox2	short stature homeobox 2 [Source:RGD Symbol;Acc:3674]	12.5838	0.143564	172	3.5	1345.99	1345.99	254.596	490.013	19.1789	-4.64087	0.274178	2.87108e-64	4.11072e-63	Nucleus	transcription regulator
ENSRNOG00000001796	25666	Dgkg	diacylglycerol kinase, gamma [Source:RGD Symbol;Acc:2499]	123.843	1.41061	4116.92	85.5833	3259.99	3259.99	6074.82	11679.7	469.932	-4.6331	0.0989576	0	0	Cytoplasm	kinase
ENSRNOG00000008510	171440	Abtb2	ankyrin repeat and BTB domain containing 2 [Source:RGD Symbol;Acc:620724]	32.3215	0.371934	938.5	19.75	2867.99	2860.49	1393.81	2680.2	107.428	-4.62835	0.134505	1.76528e-259	1.75375e-257	Nucleus	other
ENSRNOG00000028899	100910807	LOC100910807	transcriptional regulator Kaiso-like [Source:RGD Symbol;Acc:6496755]	129.135	1.56565	3131.43	68.6069	2353.99	2353.99	4584	8801.66	366.334	-4.56861	0.156128	3.16733e-188	1.83554e-186	Nucleus	other
ENSRNOG00000016102	361668	Ebf3	early B-cell factor 3 [Source:RGD Symbol;Acc:1304956]	1.72427	0.0214126	80.6778	1.67895	4635.99	4635.99	120.74	231.831	9.64934	-4.56709	0.39676	1.16141e-30	8.33885e-30	Nucleus	transcription regulator
ENSRNOG00000014104	25132	Myo5b	myosin Vb [Source:RGD Symbol;Acc:621347]	3.91198	0.048842	248.083	5.33333	6291.23	5902.71	360.376	693.199	27.5533	-4.56403	0.278497	2.3281e-60	3.11351e-59	Cytoplasm	enzyme
ENSRNOG00000003209	685448	Pcp4l1	Purkinje cell protein 4-like 1 [Source:RGD Symbol;Acc:1593809]	1469.83	13.0337	6514.28	115.208	436.2	615.813	8820.34	16928.6	712.095	-4.55563	0.216614	3.40276e-98	7.93833e-97	Other	other
ENSRNOG00000025581	307988	Vwa2	von Willebrand factor A domain containing 2 [Source:RGD Symbol;Acc:1562000]	1.97191	0.0205618	73.75	1.5	3629.99	3629.99	107.6	207.038	8.16248	-4.54989	0.457648	2.73602e-23	1.5787e-22	Extracellular Space	other
ENSRNOG00000042860	680415	Pappa2	pappalysin 2 [Source:RGD Symbol;Acc:1591785]	1.4423	0.0178516	109.35	2.8429	7945.14	8716.27	185.925	356.153	15.6965	-4.54342	0.402508	1.50822e-29	1.05086e-28	Extracellular Space	peptidase
ENSRNOG00000003745	25389	Atf3	activating transcription factor 3 [Source:RGD Symbol;Acc:2165]	652.012	8.15175	11032.5	258.22	1692.92	1743.22	16920.4	32463	1377.76	-4.54334	0.172371	4.16379e-153	1.80976e-151	Nucleus	transcription regulator
ENSRNOG00000020138	24781	Slc4a3	solute carrier family 4 member 3 [Source:RGD Symbol;Acc:3712]	68.6751	0.847001	3043.21	69.3333	4424.99	4424.99	4579.33	8785.23	373.427	-4.54283	0.132916	5.10598e-256	4.81082e-254	Plasma Membrane	transporter
ENSRNOG00000003435	317598	Mcf2	MCF.2 cell line derived transforming sequence [Source:RGD Symbol;Acc:1566098]	4.39374	0.053085	130	2.66667	2880.99	2880.99	191.166	366.386	15.9461	-4.54211	0.35138	3.18979e-38	2.75155e-37	Cytoplasm	other
ENSRNOG00000010513	286926	Tfpi2	tissue factor pathway inhibitor 2 [Source:RGD Symbol;Acc:628629]	160.765	1.9812	2562.25	58.3333	1602.99	1602.99	3888.54	7450.97	326.112	-4.50685	0.163391	1.77116e-167	8.59335e-166	Extracellular Space	other
ENSRNOG00000023546	24471	Hspb1	heat shock protein family B (small) member 1 [Source:RGD Symbol;Acc:61306]	1918.45	24.2491	12949.8	305.25	671.993	671.993	19460	37283.7	1636.31	-4.50104	0.119449	0	0	Cytoplasm	other
ENSRNOG00000025042	50678	Pde3a	phosphodiesterase 3A [Source:RGD Symbol;Acc:61942]	454.729	5.72417	14865.3	344.333	3218.99	3218.99	22111.6	42345.9	1877.24	-4.49132	0.0894349	0	0	Cytoplasm	enzyme
ENSRNOG00000033192	310132	Osmr	oncostatin M receptor [Source:RGD Symbol;Acc:1302983]	27.8912	0.35728	750.333	17.25	2681.99	2681.99	1129.35	2162.82	95.8736	-4.48983	0.186142	1.52466e-128	5.19024e-127	Plasma Membrane	transmembrane receptor
ENSRNOG00000031997	310982	Ttll7	tubulin tyrosine ligase like 7 [Source:RGD Symbol;Acc:1566117]	272.874	3.44755	6867.83	160.25	2481.9	2479.5	10243	19617	868.931	-4.4898	0.103399	0	0	Cytoplasm	enzyme
ENSRNOG00000008738	311209	Tp53i11	tumor protein p53 inducible protein 11 [Source:RGD Symbol;Acc:1308395]	261.414	3.32765	6867.68	158.307	2590.99	2590.99	10233.2	19592.5	873.892	-4.48557	0.0967447	0	0	Other	other
ENSRNOG00000013474	313713	Casz1	castor zinc finger 1 [Source:RGD Symbol;Acc:1563533]	4.56048	0.0581846	241.667	5.33333	5220.99	5220.99	360.271	689.175	31.3668	-4.48126	0.272055	5.84076e-61	7.86886e-60	Nucleus	enzyme
ENSRNOG00000011145	64680	Crhr2	corticotropin releasing hormone receptor 2 [Source:RGD Symbol;Acc:70547]	90.9436	1.06507	1783.08	46.4167	1989.56	2411.15	2866.53	5488.58	244.486	-4.47087	0.190052	2.29359e-122	7.20336e-121	Plasma Membrane	G-protein coupled receptor
ENSRNOG00000002229	64532	Adcy5	adenylate cyclase 5 [Source:RGD Symbol;Acc:71014]	229.275	2.94384	10747.3	255.928	4642.99	4642.99	16089	30784.2	1393.89	-4.45947	0.101453	0	0	Plasma Membrane	enzyme
ENSRNOG00000051037	NA	Rn50_2_0094.1		5.52317	0.0713326	64.307	1.41742	1131.99	1131.99	94.3095	180.783	7.8357	-4.45184	0.424149	9.01594e-26	5.6365e-25	NA	NA
ENSRNOG00000026124	25585	Id3	inhibitor of DNA binding 3, HLH protein [Source:RGD Symbol;Acc:2860]	912.995	12.1732	7355.92	184.833	798.993	798.993	11029.3	21096.8	961.828	-4.43422	0.188729	4.57218e-122	1.42676e-120	Nucleus	transcription regulator
ENSRNOG00000013391	114901	Sorbs2	sorbin and SH3 domain containing 2 [Source:RGD Symbol;Acc:620061]	374.527	4.86745	23386.3	559.333	6106.99	6106.99	34620	66186.8	3053.21	-4.43045	0.12548	4.4241e-273	4.89467e-271	Plasma Membrane	other
ENSRNOG00000014149	29358	Npy1r	neuropeptide Y receptor Y1 [Source:RGD Symbol;Acc:3198]	346.132	4.6416	9037.84	194.934	2580.96	2242.51	12744.2	24352.4	1135.86	-4.416	0.124907	8.61442e-274	9.75232e-272	Plasma Membrane	G-protein coupled receptor
ENSRNOG00000006738	171043	Fbxo32	F-box protein 32 [Source:RGD Symbol;Acc:620373]	186.425	2.51459	5624.12	137.796	2971.99	2971.99	8388.89	16028.1	749.66	-4.41395	0.0875531	0	0	Cytoplasm	enzyme
ENSRNOG00000047229	684189	Trim68	tripartite motif containing 68 [Source:RGD Symbol;Acc:1593867]	64.4598	0.880071	756	15.4167	1152.7	1015.92	1013.73	1932.4	95.0537	-4.36332	0.167058	2.23624e-150	9.33088e-149	Cytoplasm	enzyme
ENSRNOG00000052634	689621	AC139927.1		6.27838	0.0817301	46.4167	1.08333	712.993	712.993	67.4051	129.455	5.35559	-4.36171	0.507123	7.91039e-18	3.73499e-17	Other	other
ENSRNOG00000020129	116777	Cdh3	cadherin 3 [Source:RGD Symbol;Acc:621089]	8.14962	0.11079	286.167	7.33333	3454.99	3454.99	425.901	814.055	37.7473	-4.35459	0.259516	3.438e-63	4.83705e-62	Plasma Membrane	other
ENSRNOG00000052873	686753	Npnt	nephronectin [Source:MGI Symbol;Acc:MGI:2148811]	73.3252	1.06701	1163.5	30.9167	1560.35	1591.29	1762.62	3359.86	165.383	-4.3302	0.1499	1.72502e-183	9.65217e-182	Extracellular Space	other
ENSRNOG00000057713	363425	Cav2	caveolin 2 [Source:RGD Symbol;Acc:620348]	99.6004	1.44318	2321.5	60.5	2279.99	2279.99	3450.91	6572.02	329.805	-4.31005	0.116027	4.89823e-302	7.15338e-300	Plasma Membrane	other
ENSRNOG00000005464	360983	Lgalsl	lectin, galactoside-binding-like [Source:RGD Symbol;Acc:1307414]	330.506	4.74619	11018.7	289.917	3299.99	3299.99	16573.8	31548.4	1599.13	-4.29957	0.0954109	0	0	Other	other
ENSRNOG00000023688	24316	Drd1	dopamine receptor D1 [Source:RGD Symbol;Acc:2518]	5.12379	0.0698135	103.75	2.75	2028.99	2028.99	157.351	300.623	14.078	-4.29213	0.364835	5.94242e-32	4.4187e-31	Plasma Membrane	G-protein coupled receptor
ENSRNOG00000042939	689619	Nrip2	nuclear receptor interacting protein 2 [Source:RGD Symbol;Acc:1589959]	562.028	8.36179	3098.33	87.9167	544.311	559.773	4739.16	9015.62	462.698	-4.27145	0.119557	1.48691e-279	1.7799e-277	Nucleus	transcription regulator
ENSRNOG00000017933	498795	Ccdc3	coiled-coil domain containing 3 [Source:RGD Symbol;Acc:1559473]	129.202	1.9286	803.167	21.5833	614.993	614.993	1208.16	2297.47	118.842	-4.27006	0.144128	6.75983e-193	4.13057e-191	Cytoplasm	other
ENSRNOG00000013433	NA	AABR07018165.1	Putative protein SH [Source:UniProtKB/Swiss-Prot;Acc:P55248]	60.1939	0.840502	72.5387	1.83333	115.937	115.937	106.085	202.147	10.0242	-4.25913	0.400029	1.79982e-26	1.15031e-25	Extracellular Space	other
ENSRNOG00000017901	293653	Acy3	aminoacylase 3 [Source:RGD Symbol;Acc:1305394]	51.4291	0.754278	581.5	16.1667	1121.99	1121.99	876.994	1668.76	85.2336	-4.25109	0.18665	7.97241e-115	2.28741e-113	Cytoplasm	enzyme
ENSRNOG00000015596	501181	Efhd1	EF-hand domain family, member D1 [Source:RGD Symbol;Acc:1559565]	54.2972	0.819176	888.282	25.0847	1611.99	1611.99	1332.1	2532.3	131.902	-4.22899	0.176773	1.75322e-126	5.84566e-125	Cytoplasm	other
ENSRNOG00000059442	306231	Pde12	phosphodiesterase 12 [Source:RGD Symbol;Acc:1310975]	50.7848	0.785948	1122	31.5833	2201.12	2143.97	1697.71	3225.02	170.404	-4.22513	0.138917	3.50836e-203	2.38307e-201	Cytoplasm	other
ENSRNOG00000030486	307305	Prdm6	PR domain 6 [Source:RGD Symbol;Acc:1559594]	9.73369	0.146509	155.917	4.41667	1589.99	1589.99	234.614	447.233	21.9963	-4.22441	0.323084	4.55973e-39	4.01389e-38	Nucleus	other
ENSRNOG00000027606	303019	Neurl1b	neuralized E3 ubiquitin protein ligase 1B [Source:RGD Symbol;Acc:1564984]	18.1447	0.280489	258.667	7.33333	1433.99	1433.99	395.569	752.371	38.7668	-4.22275	0.265808	7.86439e-57	9.90099e-56	Other	enzyme
ENSRNOG00000001492	140447	Slc8a2	solute carrier family 8 member A2 [Source:RGD Symbol;Acc:620194]	58.4747	0.88824	1668.21	47.4524	2819.16	2854.93	2524.72	4791.98	257.453	-4.21196	0.121793	4.55517e-262	4.58784e-260	Cytoplasm	transporter
ENSRNOG00000051069	NA	Rn50_5_0791.1		265.884	3.93131	594.633	16.7145	220.524	218.715	885.541	1682.25	88.8276	-4.20695	0.21272	4.70318e-87	9.29435e-86	NA	NA
ENSRNOG00000009311	114031	Fstl3	follistatin like 3 [Source:RGD Symbol;Acc:621811]	12.8826	0.197297	220.583	6.25	1689.99	1689.99	331.115	629.838	32.3914	-4.20616	0.237701	4.57175e-70	7.11031e-69	Extracellular Space	other
ENSRNOG00000017198	64345	Hif3a	hypoxia inducible factor 3, alpha subunit [Source:RGD Symbol;Acc:70332]	9.11059	0.141259	169.583	4.58333	1857.99	1857.99	257.15	488.592	25.7089	-4.20432	0.358926	1.08566e-31	8.01161e-31	Nucleus	transcription regulator
ENSRNOG00000025558	103692368	Palm2	paralemmin 2 [Source:RGD Symbol;Acc:6497336]	65.3376	0.918231	875.324	26.7956	1323.56	1641.3	1340.64	2539.16	142.115	-4.20156	0.226767	1.22505e-76	2.10974e-75	Other	other
ENSRNOG00000056756	81634	Actn1	actinin, alpha 1 [Source:RGD Symbol;Acc:70907]	713.687	11.0436	22011.2	636.675	3041.66	3104.73	33345.5	63249.1	3441.92	-4.19696	0.07124	0	0	Cytoplasm	transcription regulator
ENSRNOG00000001304	309696	Bcr	breakpoint cluster region [Source:RGD Symbol;Acc:1307993]	228.972	3.54097	8443.75	240.75	3648.99	3648.99	12742.9	24169.3	1316.44	-4.19471	0.0931528	0	0	Cytoplasm	kinase
ENSRNOG00000021130	25559	Abcc8	ATP binding cassette subfamily C member 8 [Source:RGD Symbol;Acc:3786]	23.8316	0.373773	1084.75	31.5	4538.12	4475.49	1641.19	3115.67	166.701	-4.19391	0.175789	8.45108e-126	2.77972e-124	Plasma Membrane	transporter
ENSRNOG00000022426	102546864	LOC102546864	uncharacterized LOC102546864 [Source:RGD Symbol;Acc:7673409]	15.3708	0.238663	123.667	3.41667	785.993	785.993	183.728	349.159	18.2961	-4.19009	0.317573	9.4889e-40	8.46007e-39	Other	other
ENSRNOG00000033234	316019	Ccrl2	C-C motif chemokine receptor like 2 [Source:RGD Symbol;Acc:1311811]	135.624	2.11455	2443.42	69.3333	1794.99	1794.99	3714.24	7039.53	388.946	-4.17576	0.144781	6.38918e-183	3.54782e-181	Plasma Membrane	G-protein coupled receptor
ENSRNOG00000054548	293854	Srpk3	SRSF protein kinase 3 [Source:RGD Symbol;Acc:727856]	8.34288	0.132655	153.25	4.41667	1826.99	1826.99	232.275	441.225	23.3253	-4.17216	0.295238	2.42793e-45	2.45211e-44	Cytoplasm	kinase
ENSRNOG00000021200	310681	Hfe2	hemochromatosis type 2 (juvenile) [Source:RGD Symbol;Acc:1310195]	2.44847	0.0380402	47.4117	1.25584	1910.99	1910.99	70.855	134.403	7.30659	-4.17057	0.45963	1.15e-19	5.83146e-19	Plasma Membrane	other
ENSRNOG00000058856	688621	Tslp	thymic stromal lymphopoietin [Source:RGD Symbol;Acc:1586479]	48.7462	0.736709	97.75	2.75	198.008	198.008	147.389	279.495	15.2836	-4.16087	0.324497	1.22625e-37	1.04542e-36	Extracellular Space	cytokine
ENSRNOG00000004841	64553	Akap6	A-kinase anchoring protein 6 [Source:RGD Symbol;Acc:69412]	48.6485	0.771337	4294.75	124.25	8616.99	8616.99	6405.72	12133.9	677.568	-4.15643	0.112729	1.35525e-297	1.88496e-295	Nucleus	other
ENSRNOG00000047446	171356	Foxc2	forkhead box C2 [Source:RGD Symbol;Acc:621703]	97.2501	1.54643	2437.58	73.519	2495.99	2495.99	3706.02	7020.19	391.852	-4.14434	0.173761	9.91407e-126	3.2536e-124	Nucleus	transcription regulator
ENSRNOG00000008862	300664	Abcg4	ATP binding cassette subfamily G member 4 [Source:RGD Symbol;Acc:1305840]	18.1696	0.288137	323	9.41667	1745.99	1745.99	485.031	918.097	51.9655	-4.13758	0.186922	1.44529e-108	3.85164e-107	Plasma Membrane	transporter
ENSRNOG00000018690	308118	Rgs17	regulator of G-protein signaling 17 [Source:RGD Symbol;Acc:1305515]	3.59101	0.056551	38.25	0.916667	1081.44	1105.5	53.5744	102.067	5.08145	-4.13036	0.536653	1.39824e-14	5.74239e-14	Cytoplasm	other
ENSRNOG00000003476	25553	Slc6a4	solute carrier family 6 member 4 [Source:RGD Symbol;Acc:3714]	4.55663	0.0714943	143.083	4	3078.99	3078.99	214.752	406.11	23.3941	-4.12902	0.311058	3.27219e-40	2.95164e-39	Plasma Membrane	transporter
ENSRNOG00000017944	688822	Tbx10	T-box 10 [Source:RGD Symbol;Acc:1584144]	17.1976	0.273555	142	4.25	827.993	827.993	217.15	411.535	22.7657	-4.11998	0.281221	1.33994e-48	1.45274e-47	Nucleus	transcription regulator
ENSRNOG00000010350	140666	Rcan2	regulator of calcineurin 2 [Source:RGD Symbol;Acc:69198]	254.487	4.14789	8142.69	243.434	3138.28	3131.1	12219.2	23113.4	1324.91	-4.11889	0.108444	0	0	Other	other
ENSRNOG00000058388	79426	Zfp36	zinc finger protein 36 [Source:RGD Symbol;Acc:620722]	4153.12	69.3472	68782.6	2054.5	1635.99	1635.99	103884	196519	11249.8	-4.11449	0.164606	6.7653e-138	2.52687e-136	Nucleus	transcription regulator
ENSRNOG00000019422	24330	Egr1	early growth response 1 [Source:RGD Symbol;Acc:2544]	1660.33	27.6982	48648	1463.25	2922.99	2922.99	74282.2	140354	8210.56	-4.08328	0.166697	1.65945e-132	5.86796e-131	Nucleus	transcription regulator
ENSRNOG00000004400	25107	Avpr1a	arginine vasopressin receptor 1A [Source:RGD Symbol;Acc:2185]	111.972	1.82424	1896.83	55.9167	1689.52	1681.67	2860.51	5401.71	319.298	-4.07993	0.160021	2.17386e-143	8.5803e-142	Plasma Membrane	G-protein coupled receptor
ENSRNOG00000015522	306862	Tfap2a	transcription factor AP-2 alpha [Source:RGD Symbol;Acc:1310267]	1.64923	0.0281763	51.75	1.5	3097.99	3097.99	78.2268	147.89	8.56388	-4.06992	0.42972	2.76902e-21	1.50051e-20	Nucleus	transcription regulator
ENSRNOG00000058245	NA	AABR07029863.3		291.347	4.84001	259.083	8.25	92.4561	92.4561	411.04	777.282	44.7992	-4.06859	0.313814	1.9325e-38	1.6759e-37	NA	NA
ENSRNOG00000017765	307098	Net1	neuroepithelial cell transforming 1 [Source:RGD Symbol;Acc:1305034]	302	5.25399	9326.57	286.423	3019.99	3019.99	13975.8	26390.9	1560.8	-4.06322	0.192038	2.30798e-99	5.48061e-98	Nucleus	other
ENSRNOG00000004109	314930	Zfpm2	zinc finger protein, multitype 2 [Source:RGD Symbol;Acc:1306021]	3.14757	0.0544137	129.083	4	4082.99	4082.99	196.353	371.477	21.2297	-4.0626	0.301361	2.02787e-41	1.88511e-40	Nucleus	transcription regulator
ENSRNOG00000002141	24560	Cd200	Cd200 molecule [Source:RGD Symbol;Acc:3104]	98.9982	1.72761	2054.78	63.9992	2027.99	2027.99	3076.58	5806.64	346.523	-4.05228	0.172621	7.35437e-122	2.28517e-120	Plasma Membrane	other
ENSRNOG00000018598	27064	Ankrd1	ankyrin repeat domain 1 [Source:RGD Symbol;Acc:61989]	10.0916	0.169871	161.167	4.91667	1562.99	1562.99	241.915	456.351	27.4787	-4.04731	0.256632	4.93565e-56	6.08786e-55	Cytoplasm	transcription regulator
ENSRNOG00000004208	298744	Crim1	cysteine rich transmembrane BMP regulator 1 (chordin like) [Source:RGD Symbol;Acc:1308710]	264.506	4.51568	10396.1	330.25	3868.99	3868.99	15697.6	29607.4	1787.87	-4.04084	0.135172	2.35501e-196	1.47607e-194	Extracellular Space	kinase
ENSRNOG00000003722	498267	Dusp27	dual specificity phosphatase 27 (putative) [Source:RGD Symbol;Acc:1560598]	1.32444	0.0225287	51.5	1.58333	3818.99	3818.99	77.2856	146.392	8.17937	-4.01926	0.432695	1.55882e-20	8.19473e-20	Other	phosphatase
ENSRNOG00000049056	24183	Ak1	adenylate kinase 1 [Source:MGI Symbol;Acc:MGI:87977]	107.824	1.9089	757	27.1667	687.276	779.946	1197.79	2256.58	139.004	-3.99525	0.187316	6.12413e-101	1.49061e-99	Cytoplasm	kinase
ENSRNOG00000030759	317494	Nhs	NHS actin remodeling regulator [Source:RGD Symbol;Acc:1561818]	22.3921	0.400489	1123.75	36.5	4922.08	4903.91	1687.65	3177.72	197.58	-3.99073	0.126324	4.88121e-219	3.65565e-217	Nucleus	other
ENSRNOG00000020246	296313	Myl9	myosin light chain 9 [Source:RGD Symbol;Acc:1311235]	11234.8	196.661	102819	3308.75	896.993	896.993	154913	291550	18275.5	-3.98786	0.135047	1.20872e-191	7.23447e-190	Cytoplasm	other
ENSRNOG00000033722	691246	Rnf207	ring finger protein 207 [Source:RGD Symbol;Acc:1586262]	8.91024	0.162858	202.083	6.58333	2273.99	2273.99	310.758	585.038	36.4785	-3.98491	0.260088	5.5018e-53	6.4176e-52	Other	other
ENSRNOG00000005600	54278	Nr4a2	nuclear receptor subfamily 4, group A, member 2 [Source:RGD Symbol;Acc:3202]	364.201	6.47697	8755.59	273.109	2388.91	2288	12785.7	24047.3	1524.08	-3.9688	0.150666	6.38306e-153	2.76612e-151	Nucleus	ligand-dependent nuclear receptor
ENSRNOG00000026037	192259	Plb1	phospholipase B1 [Source:RGD Symbol;Acc:621565]	1.90304	0.0333434	60.5	2	3125.99	3125.99	91.0182	172.101	9.93493	-3.949	0.406673	2.71989e-22	1.52247e-21	Cytoplasm	enzyme
ENSRNOG00000028650	362790	Inf2	inverted formin, FH2 and WH2 domain containing [Source:MGI Symbol;Acc:MGI:1917685]	615.248	11.4072	21741.3	744.083	3533.99	3533.99	33460.3	62858	4062.62	-3.9463	0.110888	2.14397e-277	2.52505e-275	Cytoplasm	other
ENSRNOG00000003977	114856	Dusp1	dual specificity phosphatase 1 [Source:RGD Symbol;Acc:620897]	1063.74	20.1118	18430.4	636	1728.99	1728.99	28300.4	53169.5	3431.26	-3.94215	0.161872	5.3202e-131	1.85876e-129	Nucleus	phosphatase
ENSRNOG00000007032	300186	Amigo2	adhesion molecule with Ig like domain 2 [Source:RGD Symbol;Acc:727911]	91.6219	1.7011	2688.67	92	2888.99	2888.99	4077.77	7659.31	496.237	-3.93843	0.104852	0	0	Plasma Membrane	other
ENSRNOG00000012827	310483	Mlf1	myeloid leukemia factor 1 [Source:RGD Symbol;Acc:1306854]	8.38693	0.153445	75.5	2.5	904.993	904.993	116.757	219.518	13.9951	-3.93314	0.365878	5.93458e-27	3.85365e-26	Nucleus	other
ENSRNOG00000017421	498875	Alpk2	alpha-kinase 2 [Source:RGD Symbol;Acc:1564431]	7.30184	0.132285	458	14.5833	5912.99	5912.99	666.48	1252.44	80.5161	-3.92795	0.285403	4.26633e-43	4.10986e-42	Nucleus	kinase
ENSRNOG00000001515	311743	Zak	sterile alpha motif and leucine zipper containing kinase AZK [Source:RGD Symbol;Acc:1561394]	330.679	6.25587	4671.67	162.5	1384.99	1384.99	7059.34	13253.4	865.27	-3.92579	0.129095	4.05902e-203	2.74435e-201	Cytoplasm	kinase
ENSRNOG00000017060	689560	Ryr2	ryanodine receptor 2 [Source:RGD Symbol;Acc:620314]	1.93226	0.0368467	291.083	9.91667	14587.8	14589.9	434.029	815.561	52.4964	-3.91479	0.225756	2.31513e-67	3.4677e-66	Plasma Membrane	ion channel
ENSRNOG00000045654	24472	Hspa1a	heat shock protein 1A [Source:RGD Symbol;Acc:1593284]	1816.35	34.4101	34182.8	1230.3	1893.99	1893.98	52788	99389.2	6186.83	-3.90156	0.481445	5.3247e-16	2.32472e-15	Other	other
ENSRNOG00000010278	24498	Il6	interleukin 6 [Source:RGD Symbol;Acc:2901]	7.55942	0.143674	63.6667	2.08333	837.993	837.993	97.337	182.867	11.8066	-3.89692	0.439559	7.61466e-19	3.74048e-18	Extracellular Space	cytokine
ENSRNOG00000024975	299616	Atp8b3	ATPase phospholipid transporting 8B3 [Source:RGD Symbol;Acc:1307622]	1.34643	0.0246581	56.75	1.91667	4166.99	4166.99	86.308	162.358	10.2577	-3.89656	0.38689	7.3859e-24	4.34234e-23	Cytoplasm	transporter
ENSRNOG00000009354	499745	Nrarp	Notch-regulated ankyrin repeat protein [Source:RGD Symbol;Acc:1591939]	281.693	5.32468	6638.17	238.083	2339.99	2339.99	10164.8	19062	1267.67	-3.89462	0.182472	4.47158e-101	1.09385e-99	Nucleus	transcription regulator
ENSRNOG00000052880	24688	Prph	peripherin [Source:RGD Symbol;Acc:3414]	3.69474	0.0632684	57.1667	1.91667	1545.99	1545.99	87.7358	164.843	10.629	-3.89224	0.409458	1.98456e-21	1.07741e-20	Plasma Membrane	other
ENSRNOG00000007955	680130	Timp4	tissue inhibitor of metalloproteinase 4 [Source:RGD Symbol;Acc:69077]	41.9652	0.805429	636.917	22	1493.99	1493.99	967.717	1812.18	123.257	-3.88247	0.164561	4.56066e-123	1.44477e-121	Extracellular Space	other
ENSRNOG00000012879	79131	Fabp3	fatty acid binding protein 3 [Source:RGD Symbol;Acc:69048]	55.6042	1.07628	318	10.5833	555.993	555.993	477.82	894.779	60.8615	-3.88097	0.248536	5.72388e-55	6.93706e-54	Cytoplasm	transporter
ENSRNOG00000016419	64353	Pdlim5	PDZ and LIM domain 5 [Source:RGD Symbol;Acc:621076]	120.747	2.37797	2049.42	72.75	1659.99	1659.99	3094.65	5798.72	390.579	-3.87928	0.137333	1.54075e-175	8.09392e-174	Cytoplasm	other
ENSRNOG00000008479	29715	Slc8a1	solute carrier family 8 member A1 [Source:RGD Symbol;Acc:3717]	134.515	2.60959	3662.58	131.083	2673.12	2676.69	5560.01	10415.1	704.971	-3.87603	0.108085	1.24311e-281	1.52557e-279	Plasma Membrane	transporter
ENSRNOG00000012934	114559	Arhgef7	Rho guanine nucleotide exchange factor 7 [Source:RGD Symbol;Acc:620624]	535.731	10.3114	22952.6	803.5	4229.14	4189.93	34815.5	65198	4432.94	-3.87581	0.0844594	0	0	Cytoplasm	other
ENSRNOG00000045913	100366024	Prdm16	PR domain 16 [Source:RGD Symbol;Acc:2324431]	25.3742	0.506674	1764.43	72.5815	6862.3	7865.87	2892.22	5415.62	368.813	-3.86979	0.128445	2.07691e-199	1.34805e-197	Nucleus	transcription regulator
ENSRNOG00000008051	500709	Itpk1	inositol-tetrakisphosphate 1-kinase [Source:RGD Symbol;Acc:1595691]	165.962	3.23075	2407.77	86.2875	1438.51	1432.09	3683.03	6894.15	471.904	-3.86327	0.113878	2.87514e-252	2.62429e-250	Cytoplasm	kinase
ENSRNOG00000016021	361303	Lims2	LIM zinc finger domain containing 2 [Source:RGD Symbol;Acc:1305273]	58.0204	1.17284	973.333	38.3333	1664.63	1808.84	1562	2923.1	200.892	-3.85447	0.150149	2.46713e-145	9.89833e-144	Cytoplasm	other
ENSRNOG00000004966	362141	Slc38a11	solute carrier family 38, member 11 [Source:RGD Symbol;Acc:1306005]	84.5978	1.45825	571.333	21.25	672.092	820.961	967.633	1819.06	116.209	-3.85092	0.544531	1.52712e-12	5.63466e-12	Other	transporter
ENSRNOG00000000543	79209	Frk	fyn-related Src family tyrosine kinase [Source:RGD Symbol;Acc:621423]	18.1768	0.356312	814.018	29.3253	4359.99	4359.99	1225.34	2293.64	157.031	-3.84931	0.154677	1.05233e-136	3.8711e-135	Nucleus	kinase
ENSRNOG00000014350	83476	Cyr61	cysteine-rich, angiogenic inducer, 61 [Source:RGD Symbol;Acc:620763]	237.806	4.85594	4203.83	159	1776.99	1776.99	6534.74	12213.4	856.102	-3.82225	0.160327	1.2767e-125	4.18048e-124	Extracellular Space	other
ENSRNOG00000017914	85332	Prkcdbp	protein kinase C, delta binding protein [Source:RGD Symbol;Acc:628755]	506.849	10.2271	5493.5	204.833	1074.99	1074.99	8430.69	15751.8	1109.55	-3.82172	0.0969925	0	0	Cytoplasm	other
ENSRNOG00000011521	246776	Filip1	filamin A interacting protein 1 [Source:RGD Symbol;Acc:628597]	37.5354	0.77497	1590.01	66.6018	4159.17	4591.24	2562.04	4788.02	336.054	-3.81827	0.131961	4.33883e-184	2.4465e-182	Cytoplasm	other
ENSRNOG00000008412	312790	Gprc5a	G protein-coupled receptor, class C, group 5, member A [Source:RGD Symbol;Acc:1310804]	71.4023	1.46163	1360.92	51.5833	1884.99	1884.99	2082.67	3893.52	271.824	-3.81805	0.166578	2.90425e-116	8.55115e-115	Plasma Membrane	G-protein coupled receptor
ENSRNOG00000019556	24936	Cd9	CD9 molecule [Source:RGD Symbol;Acc:2318]	515.368	10.5819	5323.58	199.25	1013.99	1013.99	8093.14	15120.8	1065.52	-3.81784	0.11855	1.52543e-227	1.23079e-225	Plasma Membrane	other
ENSRNOG00000014928	83589	Apba1	amyloid beta precursor protein binding family A member 1 [Source:RGD Symbol;Acc:620844]	70.6719	1.41884	2481.25	93.6226	3473.99	3473.99	3801.24	7099.46	503.029	-3.80569	0.154593	8.21289e-134	2.93254e-132	Cytoplasm	transporter
ENSRNOG00000047125	687553	Foxl1	forkhead box L1 [Source:RGD Symbol;Acc:1584212]	9.09282	0.182602	74.0066	2.75	818.993	818.993	114.793	215.168	14.4177	-3.80446	0.367985	4.71174e-25	2.8803e-24	Nucleus	transcription regulator
ENSRNOG00000014505	171414	Pmfbp1	polyamine modulated factor 1 binding protein 1 [Source:RGD Symbol;Acc:621677]	5.65132	0.117158	177.917	6.58334	3094.99	3094.99	270.036	505.355	34.7166	-3.80406	0.304647	8.81759e-36	7.19799e-35	Cytoplasm	other
ENSRNOG00000009892	300474	Adamts15	ADAM metallopeptidase with thrombospondin type 1 motif, 15 [Source:RGD Symbol;Acc:1309770]	69.6171	1.41296	4107.46	153.295	5856.99	5856.99	6316.11	11789.3	842.878	-3.80383	0.0982222	0	0	Extracellular Space	peptidase
ENSRNOG00000001414	24617	Serpine1	serpin family E member 1 [Source:RGD Symbol;Acc:3249]	77.7044	1.55981	2201.68	85.161	2855.99	2855.99	3434.73	6416.79	452.661	-3.80237	0.216327	3.69671e-69	5.64715e-68	Extracellular Space	other
ENSRNOG00000009253	315510	Igsf9b	immunoglobulin superfamily, member 9B [Source:RGD Symbol;Acc:1564717]	3.09037	0.0606745	119.75	4.41667	3779.99	3779.99	180.473	338.052	22.893	-3.80214	0.294019	2.98522e-38	2.5766e-37	Plasma Membrane	other
ENSRNOG00000010688	64356	Nrgn	neurogranin [Source:RGD Symbol;Acc:61833]	359.578	7.37873	4247.81	152.567	1165.99	1165.99	6484.08	12131.7	836.444	-3.78893	0.402672	4.98647e-21	2.67533e-20	Plasma Membrane	other
ENSRNOG00000022392	113906	Hspb8	heat shock protein family B (small) member 8 [Source:RGD Symbol;Acc:71003]	163.691	3.39427	2609.58	100.417	1565.99	1565.99	3978.22	7419.66	536.776	-3.77528	0.151674	9.37659e-137	3.46673e-135	Cytoplasm	kinase
ENSRNOG00000013867	25317	Fgf1	fibroblast growth factor 1 [Source:RGD Symbol;Acc:2605]	142.345	2.94301	5870.83	223.667	4035.84	4052.99	8952.56	16685.8	1219.27	-3.76929	0.115487	1.17492e-233	9.74915e-232	Extracellular Space	growth factor
ENSRNOG00000003603	303222	Arhgap44	Rho GTPase activating protein 44 [Source:RGD Symbol;Acc:1305664]	20.8473	0.438677	465.75	17.5833	2204.88	2190.36	711.934	1324.76	99.108	-3.75143	0.161502	2.35183e-119	7.15545e-118	Cytoplasm	other
ENSRNOG00000002418	81809	Tgfb2	transforming growth factor, beta 2 [Source:RGD Symbol;Acc:70491]	36.0518	0.774584	970	50	2650.5	3390.07	1683.6	3133.87	233.336	-3.74285	0.135082	5.60396e-169	2.74632e-167	Extracellular Space	growth factor
ENSRNOG00000055564	499839	RGD1564664	similar to LOC387763 protein [Source:RGD Symbol;Acc:1564664]	2455.26	52.1241	28959	1159.08	1187.99	1187.99	45307.6	84305.8	6309.39	-3.73167	0.142446	2.86745e-151	1.21029e-149	Other	other
ENSRNOG00000024757	363015	Endod1	endonuclease domain containing 1 [Source:RGD Symbol;Acc:1310444]	327.782	7.00004	4073.25	160.917	1225.99	1225.99	6253.06	11627.9	878.207	-3.72185	0.108354	1.45551e-258	1.41709e-256	Extracellular Space	enzyme
ENSRNOG00000055751	288016	P3h2	prolyl 3-hydroxylase 2 [Source:RGD Symbol;Acc:1304568]	92.1824	1.99222	1776.92	70.8333	1901.99	1901.99	2727.37	5071.94	382.797	-3.71814	0.107362	8.44086e-263	8.6203e-261	Cytoplasm	enzyme
ENSRNOG00000016299	114505	Klf4	Kruppel-like factor 4 (gut) [Source:RGD Symbol;Acc:621445]	333.696	7.3642	7198.25	292.083	2158.99	2158.99	11200.2	20828.2	1572.12	-3.71701	0.155546	3.32996e-126	1.10525e-124	Nucleus	transcription regulator
ENSRNOG00000050647	294254	Hspa1b	heat shock protein 1B [Source:RGD Symbol;Acc:2840]	1234.32	26.9659	27892.8	1147.73	2248.99	2248.99	43037.7	80239.8	5835.57	-3.71611	0.393533	3.62397e-21	1.95293e-20	Cytoplasm	enzyme
ENSRNOG00000026293	24516	Jun	Jun proto-oncogene, AP-1 transcription factor subunit [Source:RGD Symbol;Acc:2943]	1473.94	32.3916	42336.8	1737.17	2881.99	2881.99	66077.8	122769	9386.62	-3.70268	0.124916	4.38268e-193	2.70062e-191	Nucleus	transcription regulator
ENSRNOG00000006663	115771	Usp2	ubiquitin specific peptidase 2 [Source:RGD Symbol;Acc:621073]	78.6475	1.80909	1088.08	50.1667	1379.74	1522.54	1812.53	3365.57	259.484	-3.6934	0.146624	5.21375e-140	1.97258e-138	Cytoplasm	peptidase
ENSRNOG00000009565	89813	Pdk4	pyruvate dehydrogenase kinase 4 [Source:RGD Symbol;Acc:69061]	118.07	2.61078	1644.33	67.25	1365.99	1365.99	2510.31	4663.69	356.924	-3.6907	0.146035	6.36931e-141	2.43501e-139	Cytoplasm	kinase
ENSRNOG00000019484	116509	Slc6a9	solute carrier family 6 member 9 [Source:RGD Symbol;Acc:621243]	86.9331	1.9409	2519.08	104.333	2871.01	2922.33	3896.09	7235.3	556.879	-3.68849	0.131942	5.68444e-172	2.87251e-170	Plasma Membrane	transporter
ENSRNOG00000014030	308709	Synm	synemin [Source:RGD Symbol;Acc:727872]	267.922	5.34701	11508.2	428.667	4223.4	4439.16	17170.8	31880.6	2461.02	-3.68691	0.164312	1.65952e-111	4.57277e-110	Cytoplasm	other
ENSRNOG00000006324	89823	Trpc6	transient receptor potential cation channel, subfamily C, member 6 [Source:RGD Symbol;Acc:619788]	4.27621	0.0931225	113	4.5	2586.71	2586.02	171.941	319.89	23.9921	-3.68357	0.277911	4.24828e-40	3.82266e-39	Plasma Membrane	ion channel
ENSRNOG00000000563	309837	Adamts14	ADAM metallopeptidase with thrombospondin type 1 motif, 14 [Source:RGD Symbol;Acc:1308899]	102.042	2.33295	4764.67	201.083	4637.88	4672.3	7409.62	13747.1	1072.12	-3.67049	0.139569	1.97974e-152	8.50357e-151	Extracellular Space	peptidase
ENSRNOG00000013916	24588	Nefm	neurofilament, medium polypeptide [Source:RGD Symbol;Acc:3160]	9.03813	0.186856	261.5	9.08333	2850.99	2850.99	398.192	744.921	51.4619	-3.66908	0.654264	2.04737e-08	5.78109e-08	Plasma Membrane	other
ENSRNOG00000031669	288010	Lpp	LIM domain containing preferred translocation partner in lipoma [Source:RGD Symbol;Acc:1310535]	38.1011	0.863239	778.667	32.5833	2004.99	2004.99	1190.05	2209.79	170.301	-3.66732	0.174975	1.55038e-97	3.5769e-96	Nucleus	other
ENSRNOG00000043465	54323	Arc	activity-regulated cytoskeleton-associated protein [Source:RGD Symbol;Acc:62037]	14.5048	0.334051	403.917	17.25	2804.07	2798.83	631.964	1174.35	89.5832	-3.66566	0.2686	2.09559e-42	1.98986e-41	Cytoplasm	other
ENSRNOG00000047261	679221	Mapre2	microtubule-associated protein, RP/EB family, member 2 [Source:RGD Symbol;Acc:1590736]	1092.51	24.8073	1859.15	72.9954	166.294	159.267	2783.8	5162.25	405.351	-3.66114	0.123555	5.85947e-193	3.59545e-191	Cytoplasm	other
ENSRNOG00000005347	366140	Fjx1	four jointed box 1 [Source:RGD Symbol;Acc:1306113]	307.34	6.83088	5836	239.5	1894.99	1894.99	9077.73	16828	1327.49	-3.65656	0.147519	1.23702e-135	4.51635e-134	Extracellular Space	other
ENSRNOG00000019661	29455	Gdf15	growth differentiation factor 15 [Source:RGD Symbol;Acc:2674]	26.4196	0.595293	184.917	7.66667	704.993	704.993	290.102	538.216	41.989	-3.65577	0.251912	1.01626e-47	1.08253e-46	Extracellular Space	growth factor
ENSRNOG00000013987	314619	Sbno2	strawberry notch homolog 2 (Drosophila) [Source:RGD Symbol;Acc:1307194]	220.093	4.92903	10580.3	621.908	4932.09	6870.52	19830.6	36760.2	2901.05	-3.64818	0.194856	3.24521e-78	5.71e-77	Other	transcription regulator
ENSRNOG00000016062	362242	Snta1	syntrophin, alpha 1 [Source:RGD Symbol;Acc:1307068]	42.0783	0.931616	804.25	33.3333	1888.99	1888.99	1240.69	2299.36	182.02	-3.648	0.162148	4.34424e-112	1.20844e-110	Plasma Membrane	other
ENSRNOG00000001227	25367	Adarb1	adenosine deaminase, RNA-specific, B1 [Source:RGD Symbol;Acc:2033]	30.0462	0.701944	1859.83	78.8333	6147.42	6166.81	2891.91	5360.09	423.739	-3.64692	0.175897	1.73608e-95	3.90057e-94	Nucleus	enzyme
ENSRNOG00000030776	361604	Sytl2	synaptotagmin-like 2 [Source:RGD Symbol;Acc:1307647]	123.456	2.88454	2293.82	96.0578	1835.99	1835.99	3535.75	6553.56	517.941	-3.64407	0.200556	8.94347e-74	1.47749e-72	Cytoplasm	other
ENSRNOG00000003720	266813	Prrx1	paired related homeobox 1 [Source:RGD Symbol;Acc:628884]	382.47	8.60626	2177.75	90.5	558.455	563.756	3314.1	6134.14	494.058	-3.62835	0.0975566	9.11796e-303	1.34504e-300	Nucleus	transcription regulator
ENSRNOG00000033433	363165	Csrnp1	cysteine and serine rich nuclear protein 1 [Source:RGD Symbol;Acc:1305999]	271.623	6.41049	7271.25	314.75	2679.49	2685.22	11362.3	21032.8	1691.81	-3.62259	0.178891	3.53086e-91	7.45154e-90	Nucleus	transcription regulator
ENSRNOG00000054890	293860	Flna	filamin A [Source:RGD Symbol;Acc:1560614]	2203.94	50.9355	183370	7786.75	8204.99	8204.99	282747	523050	42443.5	-3.6211	0.0747473	0	0	Cytoplasm	other
ENSRNOG00000020938	171071	Ppp1r15a	protein phosphatase 1, regulatory subunit 15A [Source:RGD Symbol;Acc:621526]	1001.75	23.5376	18640.2	796	1829.56	1829.17	28665.8	53000.7	4330.79	-3.6106	0.0784158	0	0	Cytoplasm	other
ENSRNOG00000039596	689207	Prob1	proline rich basic protein 1 [Source:MGI Symbol;Acc:MGI:2686460]	11.674	0.264794	324	14.1667	2822.99	2822.99	514.433	952.239	76.6277	-3.60669	0.239288	2.45379e-51	2.80181e-50	Other	other
ENSRNOG00000049866	304575	Plcxd1	phosphatidylinositol-specific phospholipase C, X domain containing 1 [Source:RGD Symbol;Acc:1560935]	22.538	0.51659	147.167	7.16667	667.967	721.984	248.498	460.308	36.6869	-3.6066	0.308633	1.50758e-31	1.10804e-30	Other	enzyme
ENSRNOG00000042668	680036	Msrb3	methionine sulfoxide reductase B3 [Source:RGD Symbol;Acc:1596851]	94.9665	2.21417	3424.08	146.583	3543.99	3543.99	5268.59	9735.94	801.235	-3.5994	0.0992294	4.23673e-288	5.38028e-286	Cytoplasm	enzyme
ENSRNOG00000042838	24517	Junb	JunB proto-oncogene, AP-1 transcription factor subunit [Source:RGD Symbol;Acc:2944]	2704.55	65.4908	42744.5	1892.5	1575.99	1575.99	66666.9	123223	10110.7	-3.59473	0.177295	2.1204e-91	4.48138e-90	Nucleus	transcription regulator
ENSRNOG00000020918	58919	Ccnd1	cyclin D1 [Source:RGD Symbol;Acc:68384]	152.828	3.53506	5597.07	240.865	3596.09	3597.48	8606.15	15901.9	1310.38	-3.5917	0.151165	8.63222e-125	2.82024e-123	Nucleus	transcription regulator
ENSRNOG00000020298	293524	Bag3	Bcl2-associated athanogene 3 [Source:RGD Symbol;Acc:1307794]	240.995	5.73679	5418.08	238	2217.99	2217.99	8372.6	15466.3	1278.86	-3.58824	0.122881	1.8904e-187	1.08691e-185	Cytoplasm	other
ENSRNOG00000049642	689926	Smim5	small integral membrane protein 5 [Source:RGD Symbol;Acc:1586374]	24.1557	0.594463	173.833	8.16667	712.27	775.267	277.136	513.705	40.5676	-3.58745	0.3171	1.12757e-29	7.88271e-29	Other	other
ENSRNOG00000045829	445442	Thbs1	thrombospondin 1 [Source:RGD Symbol;Acc:1588455]	115.952	2.78995	3930.5	173.416	3404.35	3401.76	6174.38	11404.3	944.501	-3.58353	0.160013	4.37459e-111	1.19862e-109	Extracellular Space	other
ENSRNOG00000014293	364952	Nkd1	naked cuticle homolog 1 [Source:RGD Symbol;Acc:1308491]	131.889	3.17621	3140.17	139.25	2348.99	2348.99	4852.9	8962.06	743.731	-3.58061	0.115742	3.9163e-210	2.77639e-208	Other	other
ENSRNOG00000000748	NA	AABR07044273.1		801.309	18.8202	2396.89	104.289	290.993	290.993	3651.81	6745.39	558.238	-3.57985	0.176165	8.38592e-92	1.78525e-90	NA	NA
ENSRNOG00000011921	60587	Dusp4	dual specificity phosphatase 4 [Source:RGD Symbol;Acc:620625]	20.9112	0.496754	801.917	35	3768.99	3768.99	1233.89	2279.1	188.669	-3.57975	0.142113	5.22811e-140	1.9729e-138	Nucleus	phosphatase
ENSRNOG00000002215	288057	Mylk	myosin light chain kinase [Source:RGD Symbol;Acc:1310915]	815.083	19.3715	62783.9	2726.25	7556.99	7556.99	96600.9	178218	14983.4	-3.56896	0.093032	0	0	Cytoplasm	kinase
ENSRNOG00000011774	362650	Fblim1	filamin binding LIM protein 1 [Source:RGD Symbol;Acc:1359551]	43.8949	1.05273	1202.92	53.6667	2707.53	2750.12	1868.3	3448.2	288.403	-3.56786	0.112114	3.06588e-222	2.3816e-220	Plasma Membrane	other
ENSRNOG00000008129	295631	Pla2r1	phospholipase A2 receptor 1 [Source:RGD Symbol;Acc:1309777]	37.1756	0.893661	2054.92	90.6667	5422.05	5429.54	3164.96	5839.26	490.659	-3.5656	0.0998011	1.50441e-279	1.78622e-277	Plasma Membrane	transmembrane receptor
ENSRNOG00000017021	293181	Galnt18	polypeptide N-acetylgalactosaminyltransferase 18 [Source:RGD Symbol;Acc:1309623]	112.692	2.68284	2615.67	114.75	2300.99	2300.99	4065.97	7498.56	633.375	-3.56362	0.111505	4.02598e-224	3.1954e-222	Cytoplasm	enzyme
ENSRNOG00000002667	192362	Lamc2	laminin subunit gamma 2 [Source:RGD Symbol;Acc:621053]	32.6974	0.334021	792.833	11	2426.98	2335.4	914.037	1705.15	122.921	-3.54961	0.807162	1.09433e-05	2.50416e-05	Extracellular Space	other
ENSRNOG00000013042	25075	Htr1b	5-hydroxytryptamine receptor 1B [Source:RGD Symbol;Acc:2846]	2.21181	0.0519305	30.3333	1.25	1331.99	1331.99	45.7829	84.9702	6.59565	-3.54477	0.524382	1.38087e-11	4.8095e-11	Plasma Membrane	G-protein coupled receptor
ENSRNOG00000046667	100360880	Fosb	FBJ osteosarcoma oncogene B [Source:RGD Symbol;Acc:1308198]	1021.72	24.8614	31580	1432.58	3178.54	3180.95	50811.6	93889.8	7733.31	-3.54142	0.38847	7.77113e-20	3.96817e-19	Nucleus	transcription regulator
ENSRNOG00000004063	303021	Sh3pxd2b	SH3 and PX domains 2B [Source:RGD Symbol;Acc:1309926]	81.605	1.94417	1281.83	63.5	1558.61	1784.06	2093.58	3854.32	332.834	-3.52091	0.165855	5.17858e-100	1.2398e-98	Cytoplasm	other
ENSRNOG00000045721	103689971	LOC103689971	exocyst complex component 2-like [Source:RGD Symbol;Acc:9258978]	5.65958	0.190096	68.3004	1.76656	1187.06	578.265	79.1188	145.815	12.4224	-3.51734	0.417024	3.32987e-17	1.53551e-16	Other	other
ENSRNOG00000056746	310588	Tchh	trichohyalin [Source:MGI Symbol;Acc:MGI:2177944]	1.20455	0.0279823	51	2.41667	4475.99	4475.99	83.8894	155.594	12.1851	-3.51377	0.523064	1.84662e-11	6.38599e-11	Other	other
ENSRNOG00000042269	689917	Gpr21	G protein-coupled receptor 21 [Source:RGD Symbol;Acc:1586383]	3.5894	0.0891716	79.1667	3.58333	2127.99	2127.99	119.467	221.159	17.7743	-3.51228	0.39055	2.4019e-19	1.20375e-18	Plasma Membrane	G-protein coupled receptor
ENSRNOG00000025394	311055	Tanc1	tetratricopeptide repeat, ankyrin repeat and coiled-coil containing 1 [Source:RGD Symbol;Acc:1302949]	19.6607	0.484296	1446.25	65.75	7251.99	7251.99	2241.65	4122.95	360.355	-3.51215	0.119164	6.33406e-191	3.74505e-189	Plasma Membrane	other
ENSRNOG00000023536	689257	Adgrd1	adhesion G protein-coupled receptor D1 [Source:RGD Symbol;Acc:1594795]	1.6445	0.0379515	40	1.66667	2427.32	2411.58	62.7464	115.472	10.0206	-3.51006	0.473902	1.29452e-13	5.06161e-13	Plasma Membrane	G-protein coupled receptor
ENSRNOG00000029980	353227	Zbtb16	zinc finger and BTB domain containing 16 [Source:RGD Symbol;Acc:727921]	70.9545	1.73851	1728	74.0833	2417.99	2417.99	2685.57	4956.84	414.312	-3.5027	0.443569	2.86572e-15	1.20887e-14	Nucleus	transcription regulator
ENSRNOG00000046763	684425	Adssl1	adenylosuccinate synthase like 1 [Source:RGD Symbol;Acc:1590342]	10.1955	0.263881	163.583	7.33333	1589.99	1589.99	254.507	468.765	40.25	-3.49992	0.340289	8.22166e-25	5.00288e-24	Cytoplasm	enzyme
ENSRNOG00000023781	64204	Plec	plectin [Source:RGD Symbol;Acc:621649]	55.9053	1.44294	8296.42	395.78	14727.8	14731.9	12941.5	23784.3	2098.69	-3.49229	0.149447	9.02516e-121	2.78654e-119	Cytoplasm	other
ENSRNOG00000008323	287467	Pitpnm3	PITPNM family member 3 [Source:RGD Symbol;Acc:1308200]	4.03204	0.105365	261.5	12.0002	6479.99	6479.99	410.704	755.185	66.2236	-3.48193	0.296959	9.45904e-32	6.99442e-31	Cytoplasm	transporter
ENSRNOG00000018958	117038	Mt3	metallothionein 3 [Source:RGD Symbol;Acc:621252]	804.678	20.4213	1683.08	77.8333	206.001	206.001	2612.79	4796.27	429.316	-3.48079	0.114519	6.41276e-203	4.29596e-201	Cytoplasm	other
ENSRNOG00000032018	688757	Tmem200b	transmembrane protein 200B [Source:RGD Symbol;Acc:1585251]	85.866	2.13088	553.75	26.4167	647.993	647.993	875.634	1607.84	143.431	-3.46624	0.214728	1.28366e-58	1.66488e-57	Other	other
ENSRNOG00000019584	114587	Dlk1	delta-like 1 homolog (Drosophila) [Source:RGD Symbol;Acc:619931]	3.53921	0.082973	41.75	1.5	1200.11	1037.16	59.4452	109.157	9.73304	-3.45843	0.469208	1.69624e-13	6.59705e-13	Extracellular Space	other
ENSRNOG00000019921	117025	Rhbdl1	rhomboid, veinlet-like 1 (Drosophila) [Source:RGD Symbol;Acc:620699]	18.8633	0.485531	245.417	11.75	1304.99	1304.99	387.497	710.891	64.1022	-3.45359	0.204259	3.93487e-64	5.61729e-63	Plasma Membrane	peptidase
ENSRNOG00000018775	100363310	Cystm1	cysteine-rich transmembrane module containing 1 [Source:RGD Symbol;Acc:2323233]	848.937	21.4983	889.083	42.1667	102.715	102.806	1374.57	2521.37	227.759	-3.4527	0.177862	6.088e-84	1.15617e-82	Cytoplasm	other
ENSRNOG00000000956	304268	Rasl11a	RAS-like family 11 member A [Source:RGD Symbol;Acc:1303231]	417.781	10.7579	3824.82	182.586	906.688	903.917	5965.37	10934.1	996.617	-3.44981	0.114357	6.42918e-200	4.1916e-198	Nucleus	other
ENSRNOG00000001469	25043	Eln	elastin [Source:RGD Symbol;Acc:67394]	620.915	16.6073	18714.2	932.334	2992.65	3021.25	29424.2	54100.4	4748.11	-3.44474	0.408826	3.57894e-17	1.64724e-16	Extracellular Space	other
ENSRNOG00000028238	498066	Sh3bgr	SH3 domain binding glutamate-rich protein [Source:RGD Symbol;Acc:1563599]	10.6091	0.285367	102.724	4.75	938.993	938.993	157.271	288.829	25.7125	-3.44139	0.340799	5.63796e-24	3.32943e-23	Cytoplasm	other
ENSRNOG00000050669	100911515	LOC100911515	triosephosphate isomerase-like [Source:RGD Symbol;Acc:6492323]	109.062	2.50776	616.815	34.4143	556.705	1056.18	1174.41	2170.37	178.444	-3.43791	0.642763	8.86185e-08	2.39753e-07	Cytoplasm	enzyme
ENSRNOG00000002946	89829	Socs3	suppressor of cytokine signaling 3 [Source:RGD Symbol;Acc:621087]	429.577	11.4326	2786.92	135.25	655.993	655.993	4434.96	8143.65	726.262	-3.43274	0.373743	4.12479e-20	2.1346e-19	Cytoplasm	phosphatase
ENSRNOG00000009715	24552	Me1	malic enzyme 1 [Source:RGD Symbol;Acc:3074]	28.0292	0.807879	677.667	33.75	2359.37	2274.01	1072.32	1963.75	180.876	-3.43024	0.143279	1.14599e-126	3.82977e-125	Cytoplasm	enzyme
ENSRNOG00000016543	140939	Trim63	tripartite motif containing 63 [Source:RGD Symbol;Acc:619964]	68.835	1.84119	1191.83	58.3333	1688.99	1688.99	1837.27	3364.69	309.853	-3.42372	0.145176	5.71952e-123	1.80796e-121	Nucleus	enzyme
ENSRNOG00000023643	288626	Mmp17	matrix metallopeptidase 17 [Source:RGD Symbol;Acc:1311541]	15.6723	0.408658	521.417	25.5	3301.99	3301.99	818.618	1497.43	139.81	-3.41276	0.161362	2.77904e-99	6.57781e-98	Extracellular Space	peptidase
ENSRNOG00000000640	114090	Egr2	early growth response 2 [Source:RGD Symbol;Acc:621608]	27.0785	0.733476	819.333	40.0833	3025.99	3025.99	1295.54	2369.39	221.683	-3.41079	0.175248	2.27852e-84	4.35544e-83	Nucleus	transcription regulator
ENSRNOG00000055185	293847	Dusp9	dual specificity phosphatase 9 [Source:RGD Symbol;Acc:1565535]	1.85141	0.0469571	43.6667	2	2380.99	2380.99	69.6998	127.579	11.8206	-3.41014	0.45125	4.12137e-14	1.65171e-13	Nucleus	phosphatase
ENSRNOG00000061147	309415	Fam189a2	family with sequence similarity 189, member A2 [Source:RGD Symbol;Acc:1307524]	12.9382	0.339108	192	9.41667	1486.99	1486.99	304.138	556.156	52.1201	-3.40284	0.234189	7.78866e-48	8.33301e-47	Other	other
ENSRNOG00000053875	289786	Nacad	NAC alpha domain containing [Source:RGD Symbol;Acc:1559824]	37.3584	0.982218	1548.17	75.9167	4146.99	4146.99	2451.43	4478.6	424.254	-3.39372	0.167788	5.74807e-91	1.20958e-89	Other	other
ENSRNOG00000007369	360848	Shisa4	shisa family member 4 [Source:RGD Symbol;Acc:1312041]	79.925	2.20517	312	15.5833	386.993	386.993	489.665	894.28	85.0499	-3.38302	0.172243	6.90231e-86	1.34402e-84	Other	other
ENSRNOG00000000186	25274	Tst	thiosulfate sulfurtransferase [Source:RGD Symbol;Acc:3913]	17.7468	0.479139	159.25	7.58333	885.993	885.993	249.352	454.66	44.0429	-3.38154	0.26531	3.29872e-37	2.78787e-36	Cytoplasm	enzyme
ENSRNOG00000006787	298298	Dhcr24	24-dehydrocholesterol reductase [Source:RGD Symbol;Acc:1306529]	74.6667	2.07305	2781.75	140.417	3657.99	3657.99	4328.66	7903.31	754.017	-3.38119	0.115959	6.5232e-187	3.73587e-185	Cytoplasm	enzyme
ENSRNOG00000011346	361512	Ehd2	EH-domain containing 2 [Source:RGD Symbol;Acc:1560856]	453.311	12.1842	8323	415.417	1819.99	1819.99	13071.3	23859.1	2283.46	-3.38027	0.120532	4.63802e-173	2.4019e-171	Nucleus	other
ENSRNOG00000005504	295625	Pkp4	plakophilin 4 [Source:RGD Symbol;Acc:1307840]	55.3785	1.51396	2390.92	118.5	4208.99	4208.99	3696.3	6746.52	646.083	-3.37998	0.106129	1.41203e-222	1.10274e-220	Plasma Membrane	other
ENSRNOG00000017684	363083	Fbxl22	F-box and leucine-rich repeat protein 22 [Source:RGD Symbol;Acc:1311830]	9.04883	0.247372	393.392	19.3455	4252.99	4252.99	610.895	1113.92	107.867	-3.37209	0.170179	2.20884e-87	4.40682e-86	Other	enzyme
ENSRNOG00000004925	116670	Ppp1r12a	protein phosphatase 1, regulatory subunit 12A [Source:RGD Symbol;Acc:620013]	446.07	12.4368	18467.6	1103.5	4084.5	4810.61	31376.9	57235.7	5518.21	-3.37143	0.0859279	0	0	Cytoplasm	phosphatase
ENSRNOG00000018236	56825	Cym	chymosin [Source:RGD Symbol;Acc:708486]	7.63758	0.209639	81.0482	3.85027	1049.99	1049.99	126.715	231.816	21.6142	-3.37056	0.39597	1.70726e-17	7.9429e-17	Other	peptidase
ENSRNOG00000015410	306805	Aspn	asporin [Source:RGD Symbol;Acc:1549776]	255.813	7.09584	3456.31	173.92	1317.99	1317.99	5353.09	9757.03	949.149	-3.35822	0.0988076	3.41644e-253	3.13797e-251	Extracellular Space	other
ENSRNOG00000000885	498173	Auts2	autism susceptibility candidate 2 [Source:RGD Symbol;Acc:2323959]	19.2636	0.556107	555.333	29	2861.99	2861.99	874.854	1595.36	154.349	-3.34504	0.213545	2.65124e-55	3.22656e-54	Nucleus	other
ENSRNOG00000052357	25446	Fosl2	FOS like 2, AP-1 trancription factor subunit [Source:RGD Symbol;Acc:2628]	633.357	18.3533	3454.42	182.583	536.993	536.993	5401.83	9840.79	962.868	-3.33923	0.176167	4.02137e-80	7.31359e-79	Nucleus	transcription regulator
ENSRNOG00000002469	303089	Trim7	tripartite motif-containing 7 [Source:RGD Symbol;Acc:1307328]	7.38035	0.203242	100.25	5	1325.99	1325.99	155.347	282.981	27.7123	-3.33859	0.273835	3.43007e-34	2.69027e-33	Cytoplasm	other
ENSRNOG00000046168	310506	Ppm1l	protein phosphatase, Mg2+/Mn2+ dependent, 1L [Source:RGD Symbol;Acc:1305220]	34.3454	0.958433	2897.32	147.814	8271.99	8271.99	4517.82	8222.52	813.127	-3.33516	0.114747	9.86292e-186	5.62649e-184	Cytoplasm	phosphatase
ENSRNOG00000021113	308508	Uba2	ubiquitin-like modifier activating enzyme 2 [Source:RGD Symbol;Acc:1312023]	292.377	8.32976	4713.64	245.84	1580.99	1580.99	7353.87	13376.4	1331.37	-3.32402	0.0903856	4.46235e-296	6.14795e-294	Cytoplasm	enzyme
ENSRNOG00000018366	301351	RGD1310819	similar to putative protein (5S487) [Source:RGD Symbol;Acc:1310819]	4.67106	0.13725	186.917	9.91667	3959.99	3959.99	293.417	535.323	51.5115	-3.32177	0.302731	5.17038e-28	3.45575e-27	Other	other
ENSRNOG00000020514	293165	Sox6	SRY box 6 [Source:RGD Symbol;Acc:1309000]	24.9154	0.681809	637	32.0833	2519.61	2499.02	990.804	1801.6	180.004	-3.32039	0.168671	2.86828e-86	5.63016e-85	Nucleus	transcription regulator
ENSRNOG00000001285	29693	Atp2a2	ATPase sarcoplasmic/endoplasmic reticulum Ca2+ transporting 2 [Source:RGD Symbol;Acc:2174]	1089.07	30.8468	50028.3	2701.63	4524.17	4685.98	79809.9	145118	14502.1	-3.31982	0.0923677	6.92153e-283	8.56628e-281	Cytoplasm	transporter
ENSRNOG00000015382	316327	Arid5a	AT-rich interaction domain 5A [Source:RGD Symbol;Acc:1311041]	515.835	14.7613	10406.2	561.167	2001.37	2043.99	16602	30188.6	3015.39	-3.3198	0.0951557	1.12809e-266	1.19381e-264	Nucleus	transcription regulator
ENSRNOG00000005573	299737	Ntn4	netrin 4 [Source:RGD Symbol;Acc:1565947]	361.972	10.1128	7165.83	369.917	1952.33	1952.22	11244.1	20428.9	2059.35	-3.30333	0.148446	1.06295e-109	2.85881e-108	Extracellular Space	other
ENSRNOG00000006146	362708	Trim54	tripartite motif-containing 54 [Source:RGD Symbol;Acc:1306453]	4.97049	0.132101	65.9167	3.41667	1340.99	1340.99	105.815	192.591	19.0386	-3.2955	0.380072	4.29402e-18	2.05001e-17	Cytoplasm	other
ENSRNOG00000014496	245982	Coro6	coronin 6 [Source:RGD Symbol;Acc:708560]	62.8151	1.82347	1228.29	70.4337	1989.98	2139.91	2059.42	3740.4	378.426	-3.28868	0.224208	1.03367e-48	1.12655e-47	Extracellular Space	other
ENSRNOG00000021750	25261	Id1	inhibitor of DNA binding 1, HLH protein [Source:RGD Symbol;Acc:2858]	192.161	5.7378	1432.67	80.6667	750.993	750.993	2296.66	4170	423.317	-3.28066	0.192447	3.67245e-65	5.36325e-64	Nucleus	transcription regulator
ENSRNOG00000049681	679221	Mapre2	microtubule-associated protein, RP/EB family, member 2 [Source:RGD Symbol;Acc:1590736]	693.99	20.2603	13821.2	741.171	1960.99	1960.99	21713.5	39378.7	4048.25	-3.27947	0.0848815	0	0	Cytoplasm	other
ENSRNOG00000045738	29223	Ak4	adenylate kinase 4 [Source:RGD Symbol;Acc:2078]	8.59405	0.257585	71.5833	3.83333	817.993	817.993	111.767	203.884	19.6496	-3.2784	0.39666	1.39688e-16	6.27502e-16	Cytoplasm	kinase
ENSRNOG00000014205	306330	Klf2	Kruppel-like factor 2 [Source:RGD Symbol;Acc:1359220]	174.666	5.1292	1423.83	80.25	848.993	848.993	2352.81	4281.77	423.846	-3.26101	0.447484	3.15934e-13	1.20909e-12	Nucleus	transcription regulator
ENSRNOG00000010657	100363289	LOC100363289	LRRGT00022-like [Source:RGD Symbol;Acc:2324602]	10.8058	0.307687	35.5	1.83333	335.993	335.993	57.8545	105.067	10.6422	-3.25868	0.480351	1.16935e-11	4.08837e-11	Other	other
ENSRNOG00000014452	307829	Zfhx3	zinc finger homeobox 3 [Source:RGD Symbol;Acc:1560268]	42.6536	1.26747	4766.28	263.08	10980.5	10974.6	7484.56	13556.6	1412.54	-3.25359	0.146428	2.21378e-109	5.93211e-108	Nucleus	transcription regulator
ENSRNOG00000008754	314323	Flvcr2	feline leukemia virus subgroup C cellular receptor family, member 2 [Source:RGD Symbol;Acc:735098]	4.79075	0.133486	140.917	7.25	2917.29	3046.37	219.003	395.903	42.1026	-3.24939	0.259405	5.35914e-36	4.39443e-35	Plasma Membrane	transporter
ENSRNOG00000005883	305710	Nek10	NIMA-related kinase 10 [Source:RGD Symbol;Acc:1564342]	0.996283	0.0293982	32	1.66667	3141.95	3130.28	49.7481	90.5688	8.92737	-3.24776	0.453657	8.12359e-13	3.04822e-12	Other	kinase
ENSRNOG00000019120	24450	Hmgcs2	3-hydroxy-3-methylglutaryl-CoA synthase 2 [Source:RGD Symbol;Acc:2804]	16.7653	0.474237	302.75	16.1667	1804.99	1804.99	482.931	874.137	91.7261	-3.2328	0.28828	3.47734e-29	2.40223e-28	Cytoplasm	enzyme
ENSRNOG00000025184	315866	Prss35	protease, serine, 35 [Source:RGD Symbol;Acc:1311282]	7.34894	0.232079	219.443	12.6547	2918.99	2918.99	342.04	620.688	63.3914	-3.23197	0.285378	9.84307e-30	6.89109e-29	Extracellular Space	peptidase
ENSRNOG00000018836	498967	RGD1559896	similar to RIKEN cDNA 2310022B05 [Source:RGD Symbol;Acc:1559896]	372.607	11.2464	10512.8	583.083	2783.99	2783.99	16597.5	30002.7	3192.21	-3.23026	0.0835641	0	0	Cytoplasm	other
ENSRNOG00000004317	29555	Vipr2	vasoactive intestinal peptide receptor 2 [Source:RGD Symbol;Acc:3962]	6.67154	0.208576	274.694	15.7467	4117.99	4117.99	439.366	795.272	83.4595	-3.2222	0.219045	5.54331e-49	6.06855e-48	Plasma Membrane	G-protein coupled receptor
ENSRNOG00000011586	100909712	LOC100909712	cyclin-L1-like [Source:RGD Symbol;Acc:6501887]	613.002	19.0712	11861.3	675.417	1930.12	1928.94	18935.6	34213	3658.17	-3.21757	0.14613	1.9096e-107	5.03389e-106	Nucleus	other
ENSRNOG00000006116	25059	Hk2	hexokinase 2 [Source:RGD Symbol;Acc:2797]	41.9034	1.31365	2167.86	125.509	5224.99	5224.99	3503.7	6329.74	677.665	-3.20773	0.204703	2.41726e-55	2.94917e-54	Cytoplasm	kinase
ENSRNOG00000059683	85275	Mpp2	membrane palmitoylated protein 2 [Source:RGD Symbol;Acc:620014]	93.2187	2.86133	1945.5	110.5	2065.43	2065.51	3084.92	5567.16	602.685	-3.20308	0.103141	9.69082e-212	6.93749e-210	Plasma Membrane	kinase
ENSRNOG00000007545	362850	Angptl4	angiopoietin-like 4 [Source:RGD Symbol;Acc:735058]	39.653	1.25646	667.083	37.8333	1680.99	1680.99	1066.85	1927.07	206.625	-3.20297	0.230128	4.90906e-44	4.84405e-43	Extracellular Space	other
ENSRNOG00000005388	362886	Rassf3	Ras association domain family member 3 [Source:RGD Symbol;Acc:1311450]	185.856	5.82677	5849.58	330.75	3082.99	3082.99	9192.41	16582.3	1802.51	-3.19797	0.100239	2.40039e-223	1.89488e-221	Other	other
ENSRNOG00000056550	500464	Epb41l4b	erythrocyte membrane protein band 4.1 like 4B [Source:RGD Symbol;Acc:1562988]	1.15282	0.0464736	33.8333	3.68229	2893.9	5330.47	74.2741	134.617	13.9309	-3.19576	0.453656	1.86192e-12	6.83033e-12	Cytoplasm	transporter
ENSRNOG00000006649	24831	Thrb	thyroid hormone receptor beta [Source:RGD Symbol;Acc:3858]	13.3262	0.409181	739.417	41.25	5493.61	5389.11	1151.31	2077.53	225.095	-3.19034	0.162483	7.77736e-86	1.51239e-84	Nucleus	ligand-dependent nuclear receptor
ENSRNOG00000023492	498819	Greb1l	growth regulation by estrogen in breast cancer-like [Source:MGI Symbol;Acc:MGI:3576497]	7.86962	0.242671	328.833	18.4167	4163.99	4163.99	525.671	947.344	103.999	-3.18991	0.199978	2.78809e-57	3.53755e-56	Extracellular Space	other
ENSRNOG00000011016	64554	Slc7a2	solute carrier family 7 member 2 [Source:RGD Symbol;Acc:68387]	52.4009	1.66761	1222.25	72.6666	2292.8	2292.64	1925.35	3475.3	375.392	-3.18717	0.208938	1.54438e-52	1.78575e-51	Plasma Membrane	transporter
ENSRNOG00000001720	29577	Hes1	hes family bHLH transcription factor 1 [Source:RGD Symbol;Acc:62081]	255.57	8.03183	3196.5	183.333	1236.99	1236.99	5071.01	9139.45	1002.56	-3.18553	0.0977234	4.46303e-233	3.68238e-231	Nucleus	transcription regulator
ENSRNOG00000053869	689995	Ppp1r3d	protein phosphatase 1, regulatory subunit 3D [Source:RGD Symbol;Acc:1586306]	77.1843	2.3932	2227.42	127.25	2864.99	2864.99	3548.46	6394.55	702.362	-3.18456	0.114416	1.7258e-170	8.63135e-169	Cytoplasm	phosphatase
ENSRNOG00000022356	310244	Zc2hc1a	zinc finger, C2HC-type containing 1A [Source:RGD Symbol;Acc:1311970]	109.876	3.18794	1475.25	101.75	1316.19	1752.76	2542.6	4577.98	507.209	-3.17228	0.0950706	4.04646e-244	3.53859e-242	Other	other
ENSRNOG00000018163	361474	Ipcef1	interaction protein for cytohesin exchange factors 1 [Source:RGD Symbol;Acc:735159]	21.5982	0.699641	289.833	16.9167	1308.99	1308.99	453.976	818.391	89.5608	-3.16125	0.197198	7.78382e-58	9.9978e-57	Cytoplasm	enzyme
ENSRNOG00000051619	299266	Asb2	ankyrin repeat and SOCS box-containing 2 [Source:RGD Symbol;Acc:1306414]	149.784	4.83139	3687.99	218.806	2454.99	2454.99	5910.55	10632.5	1188.6	-3.15591	0.113619	8.38681e-170	4.16602e-168	Nucleus	transcription regulator
ENSRNOG00000007607	79240	Nr4a1	nuclear receptor subfamily 4, group A, member 1 [Source:RGD Symbol;Acc:620029]	1700.39	55.1819	32898.6	2290.92	1915.89	2231.28	56313.7	101294	11333.1	-3.15293	0.139255	1.69623e-113	4.79144e-112	Nucleus	ligand-dependent nuclear receptor
ENSRNOG00000057009	29463	Ptp4a1	protein tyrosine phosphatase type IVA, member 1 [Source:RGD Symbol;Acc:61970]	255.735	8.23432	819.975	47.8146	314.993	314.993	1297.55	2331.88	263.213	-3.14604	0.118505	2.73267e-155	1.2167e-153	Other	other
ENSRNOG00000010489	305826	Samd4a	sterile alpha motif domain containing 4A [Source:RGD Symbol;Acc:1310361]	18.568	0.614875	452	27	2418.43	2370.44	719.572	1294.42	144.719	-3.1427	0.150714	1.45974e-96	3.32058e-95	Cytoplasm	translation regulator
ENSRNOG00000060528	29717	Cacna1g	calcium voltage-gated channel subunit alpha1 G [Source:RGD Symbol;Acc:68942]	18.5019	0.613708	1338.81	81.9277	7219.86	7252.56	2158.73	3881.14	436.312	-3.13935	0.169001	5.03371e-77	8.75147e-76	Plasma Membrane	ion channel
ENSRNOG00000015085	308405	Dmpk	dystrophia myotonica-protein kinase [Source:RGD Symbol;Acc:1309825]	546.462	17.9197	14169.1	852.833	2569.99	2569.99	22607	40616.9	4597.16	-3.13897	0.103198	3.2622e-203	2.22622e-201	Cytoplasm	kinase
ENSRNOG00000008749	85490	Col5a1	collagen, type V, alpha 1 [Source:RGD Symbol;Acc:70920]	108.435	3.58017	5916.25	367	5426.58	5409.99	9450	16989.1	1910.93	-3.13868	0.184046	3.27483e-65	4.78735e-64	Extracellular Space	other
ENSRNOG00000023509	29376	Irs2	insulin receptor substrate 2 [Source:RGD Symbol;Acc:69316]	144.087	4.72771	9140.33	552.5	6293.99	6293.99	14599.1	26231	2967.28	-3.13826	0.118361	6.60975e-155	2.934e-153	Cytoplasm	enzyme
ENSRNOG00000013027	300444	Rgl3	ral guanine nucleotide dissociation stimulator-like 3 [Source:RGD Symbol;Acc:1309756]	31.8648	0.974733	1102.73	70.0077	3474.55	3833.27	1821.63	3271.29	371.975	-3.12508	0.152774	5.35647e-93	1.16581e-91	Cytoplasm	other
ENSRNOG00000014574	64519	Entpd1	ectonucleoside triphosphate diphosphohydrolase 1 [Source:RGD Symbol;Acc:69265]	181.058	5.85696	8323.4	490.453	4513.99	4513.99	13182.7	23646.5	2718.96	-3.11762	0.108621	3.62422e-181	1.98978e-179	Plasma Membrane	enzyme
ENSRNOG00000049385	310670	Adamtsl4	ADAMTS-like 4 [Source:RGD Symbol;Acc:1561012]	35.4787	1.19598	1395.5	87.75	3942.99	3942.99	2251.91	4041.97	461.845	-3.1122	0.185769	5.37613e-63	7.54933e-62	Extracellular Space	other
ENSRNOG00000059166	498587	Ldb3	LIM domain binding 3 [Source:RGD Symbol;Acc:1564875]	110.919	3.59906	4676.25	273.417	4169.85	4093.45	7333.24	13144.4	1522.08	-3.10809	0.0940858	2.58326e-239	2.23231e-237	Cytoplasm	other
ENSRNOG00000009783	171140	Camk2g	calcium/calmodulin-dependent protein kinase II gamma [Source:RGD Symbol;Acc:621802]	213.697	6.8359	7154.91	492.118	3320.98	3907.2	12161.1	21787.7	2534.52	-3.10171	0.082806	4.52867e-307	6.88924e-305	Cytoplasm	kinase
ENSRNOG00000023473	502091	Rnf122	ring finger protein 122 [Source:RGD Symbol;Acc:1561238]	217.875	7.21252	2220.92	142.5	1023.23	1064.8	3667.39	6568.75	766.024	-3.09464	0.14036	9.99581e-108	2.64934e-106	Other	other
ENSRNOG00000012886	366960	Maff	v-maf avian musculoaponeurotic fibrosarcoma oncogene homolog F [Source:RGD Symbol;Acc:1309531]	103.866	3.50575	1791.75	111.5	1733.99	1733.99	2906.25	5205.3	607.195	-3.09137	0.152136	8.60578e-92	1.82939e-90	Nucleus	transcription regulator
ENSRNOG00000033389	294335	Susd2	sushi domain containing 2 [Source:RGD Symbol;Acc:1308595]	107.291	3.57617	3204.42	192.666	2946.05	2890.43	5070.77	9076.25	1065.28	-3.08835	0.0979832	4.74474e-218	3.49961e-216	Extracellular Space	other
ENSRNOG00000019778	287710	Ptrf	polymerase I and transcript release factor [Source:RGD Symbol;Acc:1307685]	887.555	29.5015	26971.2	1662.08	2998.99	2998.99	43028.6	76987.8	9069.27	-3.08104	0.115419	5.46594e-157	2.47903e-155	Nucleus	transcription regulator
ENSRNOG00000018231	296583	Nacc2	NACC family member 2 [Source:RGD Symbol;Acc:1309292]	30.061	0.994588	1163.84	73.8543	3818.71	3946.83	1874.21	3355	393.408	-3.07961	0.140487	1.64161e-106	4.22824e-105	Nucleus	transcription regulator
ENSRNOG00000009085	373545	Prkag2	protein kinase AMP-activated non-catalytic subunit gamma 2 [Source:RGD Symbol;Acc:727782]	36.1467	1.23698	1090.42	66.4167	2941.99	2941.99	1720.24	3078.04	362.435	-3.0788	0.152574	1.49737e-90	3.12841e-89	Cytoplasm	kinase
ENSRNOG00000021303	287371	Drc3	dynein regulatory complex subunit 3 [Source:RGD Symbol;Acc:1309150]	2.5232	0.0844	40.6667	2.58333	1606.99	1606.99	64.6615	117.042	12.2813	-3.07704	0.515504	2.38729e-09	7.23468e-09	Cytoplasm	other
ENSRNOG00000015736	313689	Dhrs3	dehydrogenase/reductase (SDR family) member 3 [Source:RGD Symbol;Acc:1305584]	71.3688	2.44545	1359.25	84.25	1871.99	1871.99	2161.24	3866.12	456.36	-3.07542	0.119964	6.02492e-145	2.40404e-143	Cytoplasm	enzyme
ENSRNOG00000007668	366949	Mafa	v-maf avian musculoaponeurotic fibrosarcoma oncogene homolog A [Source:RGD Symbol;Acc:1562627]	1.96169	0.0606637	17	1	878.993	878.993	27.6096	49.9116	5.30751	-3.07331	0.595391	2.44539e-07	6.41159e-07	Nucleus	transcription regulator
ENSRNOG00000002984	59302	Bmp15	bone morphogenetic protein 15 [Source:RGD Symbol;Acc:70990]	13.2716	0.431399	379.667	23.5	2810.99	2810.99	602.306	1079	125.61	-3.07327	0.26071	4.49772e-32	3.3564e-31	Extracellular Space	growth factor
ENSRNOG00000060879	NA			38.8376	1.31574	320.917	20.25	811.993	811.993	509.287	912.34	106.233	-3.06844	0.191041	4.73772e-58	6.10677e-57	Other	other
ENSRNOG00000005650	94203	Pgf	placental growth factor [Source:RGD Symbol;Acc:619850]	192.97	6.53672	2660.17	166.667	1353.99	1353.99	4227.65	7557.51	897.79	-3.06595	0.123198	1.04438e-136	3.85154e-135	Extracellular Space	growth factor
ENSRNOG00000005971	117257	Gpr176	G protein-coupled receptor 176 [Source:RGD Symbol;Acc:621718]	2.44338	0.0827336	89.9167	5.5	3616.99	3616.99	142.443	255.277	29.6085	-3.06506	0.318228	5.87805e-22	3.24426e-21	Plasma Membrane	G-protein coupled receptor
ENSRNOG00000042533	690470	Accsl	1-aminocyclopropane-1-carboxylate synthase-like [Source:RGD Symbol;Acc:1596039]	1.93642	0.0611004	38	2.25	1959.99	1959.99	61.367	109.78	12.9545	-3.05881	0.425434	6.48543e-13	2.44169e-12	Other	other
ENSRNOG00000057501	315789	Fam81a	family with sequence similarity 81, member A [Source:RGD Symbol;Acc:1311958]	7.42363	0.26302	237.672	15.2714	3168.79	3184.99	384.58	687.201	81.9592	-3.05267	0.182395	7.08973e-63	9.91748e-62	Other	other
ENSRNOG00000014320	29200	Inhba	inhibin beta-A [Source:RGD Symbol;Acc:62074]	12.4802	0.412202	298.868	18.1485	2346.99	2346.99	474.81	847.189	102.43	-3.04486	0.235451	2.9684e-38	2.5636e-37	Extracellular Space	growth factor
ENSRNOG00000014182	301509	Tns1	tensin 1 [Source:RGD Symbol;Acc:68427]	796.753	27.597	47958.2	3051.72	5905.99	5905.99	76306.5	136140	16472.6	-3.04372	0.095553	1.16857e-222	9.17513e-221	Plasma Membrane	other
ENSRNOG00000019141	309527	Ch25h	cholesterol 25-hydroxylase [Source:RGD Symbol;Acc:1310575]	97.3201	3.36317	1122.67	67.25	1108.99	1108.99	1739.1	3125.83	352.371	-3.02747	0.581395	1.91659e-07	5.06788e-07	Cytoplasm	enzyme
ENSRNOG00000013838	25593	Hcrtr1	hypocretin receptor 1 [Source:RGD Symbol;Acc:2787]	0.873612	0.0293666	20.1667	1.25	2241.99	2241.99	31.3442	56.8036	5.88471	-3.02473	0.613411	8.18081e-07	2.05845e-06	Plasma Membrane	G-protein coupled receptor
ENSRNOG00000047699	25554	Snai2	snail family transcriptional repressor 2 [Source:RGD Symbol;Acc:3722]	1.65136	0.0573748	29.5051	1.9343	1754.99	1754.99	46.4607	83.5465	9.37496	-3.02256	0.482181	3.64505e-10	1.16763e-09	Nucleus	transcription regulator
ENSRNOG00000028774	498038	Vgll3	vestigial-like family member 3 [Source:RGD Symbol;Acc:1560030]	7.07554	0.245607	73.8333	4.5	1010.99	1010.99	116.284	207.123	25.4448	-3.01847	0.318812	2.85534e-21	1.545e-20	Other	other
ENSRNOG00000013703	140593	Siah2	siah E3 ubiquitin protein ligase 2 [Source:RGD Symbol;Acc:620778]	35.8348	1.27206	661.667	43.1667	1822.99	1822.99	1060.33	1889.77	230.885	-3.01668	0.14044	2.38357e-102	5.92001e-101	Nucleus	transcription regulator
ENSRNOG00000001277	246760	Mafk	v-maf avian musculoaponeurotic fibrosarcoma oncogene homolog K [Source:RGD Symbol;Acc:628633]	495.796	17.4531	12082.8	796.083	2437.99	2437.99	19630.7	34958.3	4303.05	-3.01594	0.133435	4.10731e-113	1.15352e-111	Nucleus	transcription regulator
ENSRNOG00000019206	103689998	Nupr1l1	nuclear protein, transcriptional regulator, 1-like 1 [Source:RGD Symbol;Acc:9125019]	320.955	11.4824	1434.26	93.3333	432.993	432.993	2255.37	4019.4	491.35	-3.01546	0.189857	8.3374e-57	1.04875e-55	Nucleus	transcription regulator
ENSRNOG00000015310	293135	Lrrc32	leucine rich repeat containing 32 [Source:RGD Symbol;Acc:1309087]	299.303	10.3997	11382.3	742.831	3784.99	3784.99	18405.4	32764.5	4046.19	-3.01034	0.145926	1.5025e-94	3.3196e-93	Plasma Membrane	other
ENSRNOG00000054344	NA	AC120246.2		835.451	30.0776	10555.4	696.25	1262.99	1262.99	17151	30509.8	3792.21	-3.00197	0.136322	1.80498e-107	4.76671e-106	NA	NA
ENSRNOG00000045543	679110	Frat2	frequently rearranged in advanced T-cell lymphomas 2 [Source:RGD Symbol;Acc:1591882]	11.3582	0.404616	52.3068	3.58333	485.993	485.993	88.9273	159.617	18.2377	-2.99851	0.540748	2.93771e-08	8.22357e-08	Cytoplasm	other
ENSRNOG00000002303	117052	Kcnj12	potassium voltage-gated channel subfamily J member 12 [Source:RGD Symbol;Acc:621660]	54.4282	1.93099	1042.58	66.75	1876.82	1831.83	1647.59	2927.94	367.228	-2.98789	0.146722	3.46655e-92	7.42253e-91	Plasma Membrane	ion channel
ENSRNOG00000061928	25484	Myo1e	myosin IE [Source:RGD Symbol;Acc:3144]	114.836	4.16184	3252.01	215.764	2789.99	2789.99	5217.53	9270.45	1164.61	-2.9876	0.088299	6.03859e-251	5.41028e-249	Cytoplasm	enzyme
ENSRNOG00000000827	294235	Ier3	immediate early response 3 [Source:RGD Symbol;Acc:1303321]	442.576	16.1978	3310.25	241.167	753.463	817.072	5675.81	10087.1	1264.56	-2.98488	0.187757	6.5885e-57	8.30902e-56	Cytoplasm	other
ENSRNOG00000017064	292129	Tdrd1	tudor domain containing 1 [Source:RGD Symbol;Acc:1306140]	16.0475	0.574746	779.583	52.5	4758.6	4825.98	1253.06	2226.03	280.084	-2.97856	0.137696	9.0915e-104	2.28131e-102	Cytoplasm	other
ENSRNOG00000009204	362417	Il17re	interleukin 17 receptor E [Source:RGD Symbol;Acc:735148]	7.69276	0.283256	225.083	15.0833	2875.99	2875.99	359.678	639.882	79.4749	-2.97475	0.216055	3.94216e-43	3.8026e-42	Plasma Membrane	other
ENSRNOG00000001584	304131	Map3k7cl	MAP3K7 C-terminal like [Source:RGD Symbol;Acc:1359474]	967.339	34.3415	14353.7	936.583	1451.83	1451.55	22877.3	40592.7	5161.83	-2.96932	0.137307	1.03699e-103	2.59764e-102	Other	other
ENSRNOG00000024703	305987	Dock5	dedicator of cytokinesis 5 [Source:RGD Symbol;Acc:1306872]	27.998	1.02947	1651	111.333	5798.99	5798.99	2647.11	4697.66	596.56	-2.96708	0.140301	2.88408e-99	6.81538e-98	Cytoplasm	other
ENSRNOG00000014172	25340	Npy5r	neuropeptide Y receptor Y5 [Source:RGD Symbol;Acc:3199]	6.05345	0.220231	135.833	8.91667	2204.99	2204.99	217.778	386.26	49.296	-2.96409	0.2231	2.79514e-40	2.52601e-39	Plasma Membrane	G-protein coupled receptor
ENSRNOG00000047786	291015	Ogn	osteoglycin [Source:RGD Symbol;Acc:1308171]	87.3881	3.1856	615.916	42.3945	689.993	689.993	983.285	1747.28	219.294	-2.96398	0.250627	2.85554e-32	2.14188e-31	Other	other
ENSRNOG00000007666	58942	Cacnb4	calcium voltage-gated channel auxiliary subunit beta 4 [Source:RGD Symbol;Acc:68385]	2.4857	0.0883581	88.75	5.83333	3573.99	3573.99	144.919	257.069	32.769	-2.9628	0.28815	8.48081e-25	5.15628e-24	Plasma Membrane	ion channel
ENSRNOG00000003031	29600	Atp2b4	ATPase plasma membrane Ca2+ transporting 4 [Source:RGD Symbol;Acc:621305]	244.788	8.93354	19261.9	1344.11	7755.27	8048.47	31516.7	55848.2	7185.15	-2.95564	0.0878097	2.25558e-248	1.99639e-246	Plasma Membrane	transporter
ENSRNOG00000007818	315054	Slc45a4	solute carrier family 45, member 4 [Source:RGD Symbol;Acc:1309971]	18.2675	0.674324	504.583	34.3333	2737.99	2737.99	815.538	1446.01	185.069	-2.95195	0.134574	1.19177e-106	3.09141e-105	Other	transporter
ENSRNOG00000031364	113886	Kif1c	kinesin family member 1C [Source:RGD Symbol;Acc:70928]	213.772	7.87018	8421.58	566.833	3875.99	3875.99	13532.3	23966.7	3097.99	-2.95008	0.0728307	0	0	Cytoplasm	other
ENSRNOG00000000920	29353	Phkg1	phosphorylase kinase, gamma 1 [Source:RGD Symbol;Acc:3325]	9.00828	0.32701	122.833	8.16667	1353.99	1353.99	199.312	352.945	45.6787	-2.94971	0.233799	1.71397e-36	1.42383e-35	Cytoplasm	kinase
ENSRNOG00000027489	498194	Mn1	meningioma 1 [Source:RGD Symbol;Acc:1565571]	22.9457	0.851964	857.284	59.1016	3707.99	3707.99	1388.81	2461.59	316.019	-2.94767	0.157063	1.39481e-78	2.46608e-77	Nucleus	other
ENSRNOG00000016587	25338	Ninj1	ninjurin 1 [Source:RGD Symbol;Acc:3179]	224.438	8.24024	2152.17	147.25	952.993	952.993	3492.4	6185.57	799.24	-2.9463	0.116052	3.45147e-142	1.34057e-140	Plasma Membrane	other
ENSRNOG00000056017	690085	Bcl7a	B-cell CLL/lymphoma 7A [Source:RGD Symbol;Acc:1585128]	54.2573	2.00089	237	15.75	425.993	425.993	378.258	669.515	87.0016	-2.94294	0.178629	5.53433e-61	7.46981e-60	Nucleus	other
ENSRNOG00000012481	295341	Ppm1j	protein phosphatase, Mg2+/Mn2+ dependent, 1J [Source:RGD Symbol;Acc:1359104]	8.37802	0.309843	162.167	11.1667	1936.99	1936.99	264.629	469.48	59.7772	-2.94281	0.22151	2.8201e-40	2.54699e-39	Other	phosphatase
ENSRNOG00000053850	366791	Rdh5	retinol dehydrogenase 5 [Source:RGD Symbol;Acc:1308849]	1.38742	0.0509235	30	1.91667	2102.99	2102.99	47.5346	84.4097	10.6595	-2.93736	0.443031	3.35329e-11	1.14259e-10	Cytoplasm	enzyme
ENSRNOG00000003969	303635	Fam20a	family with sequence similarity 20, member A [Source:RGD Symbol;Acc:1306364]	96.6451	3.62027	2395.08	165.083	2460.99	2460.99	3890.44	6877.39	903.486	-2.92563	0.098879	2.13246e-192	1.2976e-190	Extracellular Space	other
ENSRNOG00000017484	50563	Gja5	gap junction protein, alpha 5 [Source:RGD Symbol;Acc:2692]	1.04517	0.0351168	30.5869	1.91667	2873.99	2873.99	48.9711	86.7878	11.1545	-2.92523	0.48281	1.37178e-09	4.22826e-09	Plasma Membrane	transporter
ENSRNOG00000001342	304498	Wdr66	WD repeat domain 66 [Source:RGD Symbol;Acc:1564948]	1.98722	0.0727952	73.9957	5.04903	3680.99	3680.99	119.586	211.739	27.4343	-2.92427	0.287665	2.8255e-24	1.68767e-23	Other	other
ENSRNOG00000014338	246771	Slc25a25	solute carrier family 25 member 25 [Source:RGD Symbol;Acc:628666]	271.487	10.1186	8013.42	554.833	2927.99	2927.99	13005.7	22988.7	3022.59	-2.92334	0.104263	5.56781e-173	2.87322e-171	Cytoplasm	transporter
ENSRNOG00000014143	499723	Col24a1	collagen, type XXIV, alpha 1 [Source:RGD Symbol;Acc:1565539]	10.2261	0.389209	400.833	28.0833	3851.99	3851.99	644.61	1140.59	148.627	-2.91584	0.188398	4.95586e-54	5.9227e-53	Extracellular Space	other
ENSRNOG00000056228	365266	Atp10a	ATPase phospholipid transporting 10A (putative) [Source:RGD Symbol;Acc:1306150]	52.7697	2.02685	2617.17	182.25	4890.99	4890.99	4226.78	7465.58	987.994	-2.91212	0.118933	2.11499e-132	7.46072e-131	Plasma Membrane	transporter
ENSRNOG00000002345	100361238	Rasgef1b	RasGEF domain family, member 1B [Source:RGD Symbol;Acc:1562220]	161.587	6.28766	2718.17	190.333	1658.99	1658.99	4389.58	7755.53	1023.64	-2.91096	0.172228	4.36826e-64	6.22381e-63	Other	other
ENSRNOG00000009946	300438	Ldlr	low density lipoprotein receptor [Source:RGD Symbol;Acc:2998]	118.521	4.5179	5403.92	385.25	4517.99	4517.99	8773.11	15490.6	2055.66	-2.90556	0.145958	3.55252e-88	7.23585e-87	Plasma Membrane	transporter
ENSRNOG00000043350	116653	Cap2	CAP, adenylate cyclase-associated protein, 2 (yeast) [Source:RGD Symbol;Acc:620310]	109.581	4.08019	1837.83	131.333	1645.24	1727.67	3011.24	5314.82	707.666	-2.9045	0.11796	7.21395e-134	2.58217e-132	Plasma Membrane	other
ENSRNOG00000026403	306387	Naf1	nuclear assembly factor 1 ribonucleoprotein [Source:RGD Symbol;Acc:1306802]	35.7742	1.46148	953	75.5833	2684.6	2913.5	1691.05	2984.77	397.333	-2.90269	0.217356	1.11417e-40	1.01442e-39	Cytoplasm	other
ENSRNOG00000042912	494192	Mycbpap	Mycbp associated protein [Source:RGD Symbol;Acc:1359123]	5.69884	0.216947	155.583	10.5	2692.92	2674.32	250.781	441.783	59.7783	-2.89408	0.22616	1.71264e-37	1.45499e-36	Nucleus	other
ENSRNOG00000009660	306460	Enpp6	ectonucleotide pyrophosphatase/phosphodiesterase 6 [Source:RGD Symbol;Acc:1311645]	3.12899	0.119072	44.1858	3.27963	1384.3	1486.83	73.3291	129.947	16.7115	-2.88957	0.383064	4.58199e-14	1.83179e-13	Cytoplasm	enzyme
ENSRNOG00000017912	25391	Atp2a3	ATPase sarcoplasmic/endoplasmic reticulum Ca2+ transporting 3 [Source:RGD Symbol;Acc:2175]	184.459	7.29192	7900.92	571.75	4229.57	4237.09	12815.7	22582	3049.34	-2.88177	0.136624	9.2962e-99	2.19324e-97	Cytoplasm	transporter
ENSRNOG00000020922	192245	Hspb6	heat shock protein family B (small) member 6 [Source:RGD Symbol;Acc:621554]	117.33	4.53931	1320.33	93.25	1102.99	1102.99	2125.01	3743.53	506.48	-2.88069	0.0998776	6.35748e-183	3.54369e-181	Cytoplasm	other
ENSRNOG00000015925	310375	Zfp131	zinc finger protein 131 [Source:RGD Symbol;Acc:1307638]	156.83	5.95956	3108.92	222.833	1969.62	2010.27	5075.12	8940.6	1209.64	-2.88007	0.121887	1.94206e-123	6.19255e-122	Nucleus	transcription regulator
ENSRNOG00000014597	25467	Irs1	insulin receptor substrate 1 [Source:RGD Symbol;Acc:2922]	20.3813	0.797208	1057.83	75.6667	5146.99	5146.99	1723.83	3036.11	411.555	-2.87664	0.12602	2.48248e-115	7.17903e-114	Cytoplasm	enzyme
ENSRNOG00000054999	100361568	Hilpda	hypoxia inducible lipid droplet associated [Source:MGI Symbol;Acc:MGI:1916823]	220.832	8.4354	142.5	10.1667	64.6715	64.6715	234.325	412.944	55.7065	-2.87393	0.229922	7.5046e-36	6.1399e-35	Cytoplasm	other
ENSRNOG00000019850	363256	Speg	SPEG complex locus [Source:RGD Symbol;Acc:2124]	194.613	7.56111	4552.21	376.799	2322.06	2716.61	7935.5	13971.3	1899.71	-2.87292	0.124608	1.28959e-117	3.87514e-116	Nucleus	kinase
ENSRNOG00000009412	502020	Lrch1	leucine-rich repeats and calponin homology (CH) domain containing 1 [Source:RGD Symbol;Acc:1595678]	65.0564	2.55209	1946.08	139.583	2938.99	2938.99	3142.6	5531.66	753.538	-2.86951	0.0954433	1.38669e-198	8.84333e-197	Other	other
ENSRNOG00000057794	304135	Adamts5	ADAM metallopeptidase with thrombospondin type 1 motif, 5 [Source:RGD Symbol;Acc:735196]	1.80145	0.065449	54	3.66667	2972.99	2972.99	87.9625	154.918	21.0068	-2.86884	0.371023	1.05665e-14	4.36283e-14	Extracellular Space	peptidase
ENSRNOG00000029792	291015	Ogn	osteoglycin [Source:RGD Symbol;Acc:1308171]	134.994	5.4125	3364.17	245.856	2442.99	2442.99	5416.97	9537.02	1296.92	-2.86772	0.163141	3.62414e-69	5.54209e-68	Extracellular Space	growth factor
ENSRNOG00000032885	100363502	LOC100363502	cytochrome c, somatic-like [Source:RGD Symbol;Acc:2322845]	2601.36	101.146	3020.59	214.763	113.199	113.199	4843.58	8523.51	1163.65	-2.86745	0.117386	8.74286e-132	3.07664e-130	Cytoplasm	transporter
ENSRNOG00000060435	298496	Kcnq4	potassium voltage-gated channel subfamily Q member 4 [Source:RGD Symbol;Acc:61799]	22.5892	0.892474	425.833	30.9167	1880.99	1880.99	698.146	1229.27	167.019	-2.86553	0.169513	4.17154e-64	5.94934e-63	Plasma Membrane	ion channel
ENSRNOG00000005287	299356	Syne3	spectrin repeat containing, nuclear envelope family member 3 [Source:RGD Symbol;Acc:1304563]	30.2636	1.21593	793.083	58.1667	2589.13	2572.54	1291.41	2271.49	311.331	-2.85756	0.117688	3.12074e-130	1.07489e-128	Nucleus	other
ENSRNOG00000016696	89805	Angpt2	angiopoietin 2 [Source:RGD Symbol;Acc:621861]	239.599	9.25794	5462	389	2235.99	2235.99	8814.64	15496.5	2132.8	-2.85589	0.132215	1.78571e-103	4.45787e-102	Extracellular Space	growth factor
ENSRNOG00000016812	306664	Adamts16	ADAM metallopeptidase with thrombospondin type 1 motif, 16 [Source:RGD Symbol;Acc:1310046]	10.2959	0.407649	360.583	26.9167	3455.99	3455.99	584.193	1029.46	138.928	-2.85523	0.228578	8.33239e-36	6.81334e-35	Extracellular Space	other
ENSRNOG00000038328	497913	Gjc2	gap junction protein, gamma 2 [Source:RGD Symbol;Acc:1562712]	3.45336	0.135783	63.9167	4.83333	1873.99	1873.99	105.53	186.906	24.1536	-2.85296	0.394542	4.7918e-13	1.81623e-12	Plasma Membrane	transporter
ENSRNOG00000005924	502674	Dstn	destrin [Source:RGD Symbol;Acc:1588366]	1398.86	54.7173	21155.7	1504.43	1478.99	1478.99	34078.2	59870.3	8286.05	-2.85041	0.0973904	2.66099e-188	1.54825e-186	Cytoplasm	other
ENSRNOG00000007104	25262	Itpr1	inositol 1,4,5-trisphosphate receptor, type 1 [Source:RGD Symbol;Acc:2933]	140.176	5.51409	12834	974.322	8953.74	9431.6	21225.8	37291.5	5160.14	-2.84963	0.106847	1.04566e-156	4.7132e-155	Cytoplasm	ion channel
ENSRNOG00000009646	302516	Nyx	nyctalopin [Source:RGD Symbol;Acc:1561300]	2.0823	0.0828307	36.5833	2.75	1763.99	1763.99	59.7666	106.321	13.2122	-2.84797	0.528139	6.94985e-08	1.89428e-07	Extracellular Space	other
ENSRNOG00000013179	94174	Tinagl1	tubulointerstitial nephritis antigen-like 1 [Source:RGD Symbol;Acc:70956]	744.583	28.7361	13025.8	922.75	1718.63	1718.61	21077	37026	5127.88	-2.84684	0.135411	3.97561e-98	9.24518e-97	Extracellular Space	transporter
ENSRNOG00000020519	313783	Olfm2	olfactomedin 2 [Source:RGD Symbol;Acc:1309741]	3.65049	0.135009	179.833	12.4167	4857.99	4857.99	291.952	512.894	71.0112	-2.84285	0.286819	3.70528e-23	2.13123e-22	Cytoplasm	other
ENSRNOG00000031934	360891	Enah	enabled homolog (Drosophila) [Source:RGD Symbol;Acc:1307666]	97.6439	3.87936	1755.33	128.167	1765.58	1763.78	2840.21	4987.55	692.867	-2.84096	0.114879	5.07879e-135	1.83138e-133	Plasma Membrane	other
ENSRNOG00000001828	691337	Stk38l	serine/threonine kinase 38 like [Source:RGD Symbol;Acc:1564793]	84.0566	3.35783	2817.99	260.773	3322.13	4186.45	5183.69	9093.73	1273.66	-2.83349	0.102626	8.47223e-168	4.12428e-166	Cytoplasm	kinase
ENSRNOG00000017686	301489	Pi15	peptidase inhibitor 15 [Source:RGD Symbol;Acc:1309577]	5.52438	0.224007	87.1204	6.39936	1548.99	1548.99	140.52	247.44	33.6003	-2.82631	0.289519	1.63759e-22	9.22663e-22	Extracellular Space	other
ENSRNOG00000024620	309410	Mamdc2	MAM domain containing 2 [Source:MGI Symbol;Acc:MGI:1918988]	1.41497	0.0567596	25.4167	1.75	1721.99	1721.99	39.9578	70.6199	9.29568	-2.82259	0.513671	3.90837e-08	1.08596e-07	Extracellular Space	other
ENSRNOG00000003189	64466	Cited1	Cbp/p300-interacting transactivator with Glu/Asp-rich carboxy-terminal domain 1 [Source:RGD Symbol;Acc:620781]	6.06887	0.247467	40.1667	2.33333	648.547	621.575	63.4333	112.01	14.8568	-2.82082	0.634536	8.76923e-06	2.02957e-05	Nucleus	transcription regulator
ENSRNOG00000018087	81818	Vim	vimentin [Source:RGD Symbol;Acc:621646]	3356.25	137.11	56305.8	4202.08	1649.99	1649.99	91492.5	160196	22788.8	-2.81169	0.0726748	0	0	Cytoplasm	other
ENSRNOG00000056837	287537	Abr	active BCR-related [Source:RGD Symbol;Acc:1306279]	224.427	9.29668	5744.83	434	2527.65	2522.89	9367.18	16392.4	2342.02	-2.80259	0.107235	1.46249e-150	6.13742e-149	Cytoplasm	other
ENSRNOG00000019977	360406	Ptprf	protein tyrosine phosphatase, receptor type, F [Source:RGD Symbol;Acc:3453]	76.4979	3.1399	5494.25	420.833	7083.68	7203.14	9037.61	15808.7	2266.54	-2.79935	0.0769254	6.03329e-290	7.79736e-288	Plasma Membrane	phosphatase
ENSRNOG00000016099	291023	Id4	inhibitor of DNA binding 4, HLH protein [Source:RGD Symbol;Acc:631428]	11.6617	0.482043	165.25	12.6667	1418.99	1418.99	272.594	478.145	67.0426	-2.79917	0.232987	2.99032e-33	2.30209e-32	Nucleus	transcription regulator
ENSRNOG00000011771	100365697	LOC100365697	protein tyrosine phosphatase 4a1-like [Source:RGD Symbol;Acc:2318588]	190.531	7.84238	4357	325.591	2248.99	2248.99	7095.71	12398.6	1792.81	-2.78897	0.0883787	1.43375e-218	1.06829e-216	Cytoplasm	phosphatase
ENSRNOG00000027724	308543	Plekhf1	pleckstrin homology and FYVE domain containing 1 [Source:RGD Symbol;Acc:1310544]	29.7237	1.235	386.833	29.4167	1270.99	1270.99	625.066	1093.47	156.663	-2.78295	0.173667	8.60604e-58	1.10442e-56	Cytoplasm	other
ENSRNOG00000032398	501195	RGD1562136	similar to D1Ertd622e protein [Source:RGD Symbol;Acc:1562136]	30.3207	1.27829	776.167	59.25	2522.99	2522.99	1266.9	2213.75	320.056	-2.78056	0.141263	2.97977e-86	5.84115e-85	Cytoplasm	other
ENSRNOG00000008215	690374	Trim47	tripartite motif-containing 47 [Source:RGD Symbol;Acc:1597317]	153.254	6.3074	3048	234.417	1990.99	1990.99	5050.31	8821.37	1279.24	-2.78054	0.126773	1.25391e-106	3.24682e-105	Cytoplasm	other
ENSRNOG00000017505	290963	Npepo	aminopeptidase O [Source:RGD Symbol;Acc:1309592]	33.7506	1.38823	865.333	65.5833	2540.99	2540.99	1420.61	2480.07	361.154	-2.77902	0.116326	3.88769e-126	1.28743e-124	Cytoplasm	peptidase
ENSRNOG00000052319	NA	AABR07004881.1		119.551	4.93276	59.6667	4.08333	49.0197	49.0197	96.819	169.486	24.1524	-2.77874	0.456673	1.16678e-09	3.61547e-09	NA	NA
ENSRNOG00000003300	29619	Btg2	BTG family, member 2 [Source:RGD Symbol;Acc:2225]	780.648	32.8502	18459.1	1425.17	2354.99	2354.99	30444.6	53160.3	7728.88	-2.77781	0.115271	2.61968e-128	8.87654e-127	Nucleus	transcription regulator
ENSRNOG00000014456	301416	Coq10b	coenzyme Q10B [Source:RGD Symbol;Acc:1359509]	232.017	9.81999	3340.65	258	1413.99	1413.99	5443.43	9494.4	1392.46	-2.76433	0.106521	1.77305e-148	7.3353e-147	Cytoplasm	other
ENSRNOG00000045843	684259	Rusc2	RUN and SH3 domain containing 2 [Source:RGD Symbol;Acc:1592688]	55.9821	2.35469	2332.5	181.583	4125.99	4125.99	3830.19	6678.3	982.082	-2.76007	0.104289	2.40937e-154	1.06304e-152	Cytoplasm	other
ENSRNOG00000005933	363014	Yap1	yes-associated protein 1 [Source:RGD Symbol;Acc:1306035]	99.3067	4.1092	1235.33	94.75	1218.16	1217	2003.58	3494.19	512.971	-2.75841	0.15347	3.14e-72	5.01713e-71	Nucleus	transcription regulator
ENSRNOG00000016776	313610	Extl1	exostosin-like glycosyltransferase 1 [Source:RGD Symbol;Acc:1309572]	7.0013	0.295879	278	21.8333	3916.99	3916.99	454.405	793.687	115.124	-2.75602	0.182773	2.22798e-51	2.54995e-50	Cytoplasm	enzyme
ENSRNOG00000014808	291469	Srfbp1	serum response factor binding protein 1 [Source:RGD Symbol;Acc:1359398]	37.3586	1.57415	1697.5	131.5	4467.99	4467.99	2771.19	4828.85	713.536	-2.75368	0.0982563	7.95778e-173	4.09209e-171	Nucleus	other
ENSRNOG00000015615	498206	Tnfrsf11a	tumor necrosis factor receptor superfamily member 11a [Source:RGD Symbol;Acc:1563614]	10.2512	0.449537	276.083	21.5833	2654.99	2654.99	451.536	787.508	115.565	-2.74454	0.247035	1.12247e-28	7.63156e-28	Plasma Membrane	transmembrane receptor
ENSRNOG00000000008	296511	Alx4	ALX homeobox 4 [Source:RGD Symbol;Acc:1310201]	10.7275	0.44764	169.065	13.0976	1539.99	1539.99	273.703	477.463	69.9428	-2.74448	0.21498	2.53091e-37	2.14518e-36	Nucleus	transcription regulator
ENSRNOG00000016848	64558	Fzd4	frizzled class receptor 4 [Source:RGD Symbol;Acc:71017]	19.7996	0.850487	1337.29	103.526	6640.99	6640.99	2186.37	3805.45	567.302	-2.74329	0.115632	2.02468e-124	6.5562e-123	Plasma Membrane	G-protein coupled receptor
ENSRNOG00000027193	685398	Ppp1r26	protein phosphatase 1, regulatory subunit 26 [Source:RGD Symbol;Acc:1595050]	15.7782	0.679907	488.333	38.1667	3045.99	3045.99	798.041	1389.63	206.449	-2.74065	0.134474	2.49063e-92	5.35688e-91	Nucleus	other
ENSRNOG00000003148	29543	Timp2	TIMP metallopeptidase inhibitor 2 [Source:RGD Symbol;Acc:61312]	324.117	13.8859	4765.83	377.667	1453.99	1453.99	7833.84	13628.7	2038.94	-2.73642	0.098289	1.3997e-170	7.02449e-169	Extracellular Space	other
ENSRNOG00000027491	25696	Vldlr	very low density lipoprotein receptor [Source:RGD Symbol;Acc:3963]	82.7985	3.52778	2699.17	209.917	3209.99	3209.99	4420.22	7686.58	1153.85	-2.73499	0.0920728	6.69906e-194	4.1809e-192	Plasma Membrane	transporter
ENSRNOG00000017002	24925	Adrb1	adrenoceptor beta 1 [Source:RGD Symbol;Acc:2059]	1.25832	0.0500849	14.25	1.08333	1193.99	1193.99	24.5769	43.4272	5.72649	-2.73468	0.693616	8.05875e-05	0.000168755	Plasma Membrane	G-protein coupled receptor
ENSRNOG00000020105	316624	Klhl30	kelch-like family member 30 [Source:RGD Symbol;Acc:1309644]	11.3551	0.483979	289.083	22.9167	2506.99	2506.99	472.731	823.251	122.211	-2.72937	0.168857	9.08271e-59	1.18116e-57	Other	other
ENSRNOG00000025365	681319	Ido2	indoleamine 2,3-dioxygenase 2 [Source:RGD Symbol;Acc:1596771]	3.14366	0.132329	31.3333	2.41667	1001.99	1001.99	52.1287	91.1143	13.1432	-2.72701	0.443571	7.85313e-10	2.46374e-09	Cytoplasm	enzyme
ENSRNOG00000013808	291952	Ces2g	carboxylesterase 2G [Source:RGD Symbol;Acc:1308358]	1.28895	0.0554675	47.2414	3.76418	3593.99	3593.99	76.8938	134.65	19.1381	-2.72485	0.364191	7.32469e-14	2.90127e-13	Other	enzyme
ENSRNOG00000057823	50522	Ubc	ubiquitin C [Source:RGD Symbol;Acc:621244]	3268.54	142.541	77111	6171.08	2337.99	2337.99	127250	221015	33485.1	-2.72031	0.0855882	1.08834e-221	8.40958e-220	Cytoplasm	enzyme
ENSRNOG00000018109	83718	Clic4	chloride intracellular channel 4 [Source:RGD Symbol;Acc:61857]	340.23	14.8615	3261.33	261.333	946.993	946.993	5366.32	9322.62	1410.03	-2.72012	0.0948609	7.85672e-181	4.29736e-179	Plasma Membrane	ion channel
ENSRNOG00000008697	81526	Nov	nephroblastoma overexpressed [Source:RGD Symbol;Acc:621553]	130.163	5.59714	2964.08	237.417	2227.99	2227.99	4830.54	8389.25	1271.83	-2.71177	0.169384	1.09616e-57	1.40055e-56	Extracellular Space	growth factor
ENSRNOG00000016208	291423	Setbp1	SET binding protein 1 [Source:RGD Symbol;Acc:1306229]	18.9909	0.834042	733.833	59.25	3793.99	3793.99	1200.45	2085.2	315.699	-2.70893	0.135792	1.52307e-88	3.11526e-87	Nucleus	other
ENSRNOG00000008674	690358	Prdm11	PR domain 11 [Source:RGD Symbol;Acc:1597330]	8.6166	0.372849	515.417	41.5	5911.99	5911.99	847.892	1472.54	223.246	-2.70822	0.140779	1.79855e-82	3.33749e-81	Other	other
ENSRNOG00000019586	500534	Ccdc24	coiled-coil domain containing 24 [Source:RGD Symbol;Acc:1562911]	1.00601	0.0405802	11.3333	0.833333	1137.28	1151.27	18.7467	32.6868	4.80659	-2.70392	0.663882	4.6434e-05	9.97274e-05	Other	other
ENSRNOG00000045779	NA	Rn50_X_0729.6		25.6613	1.13165	413.306	33.844	1595.99	1595.99	682.241	1185.24	179.246	-2.70339	0.166681	3.70478e-59	4.85678e-58	NA	NA
ENSRNOG00000007830	444983	Apold1	apolipoprotein L domain containing 1 [Source:RGD Symbol;Acc:1303123]	1586.07	68.1592	42916.8	3451	2683.99	2683.99	70996.1	123128	18863.9	-2.70056	0.141087	1.14934e-81	2.122e-80	Other	other
ENSRNOG00000053699	NA	AC096809.1		2.01878	0.0801816	9.41667	0.666667	473.993	473.993	15.7311	27.5531	3.90923	-2.69626	0.716901	0.000169242	0.000342567	NA	NA
ENSRNOG00000013011	295549	Dnajb4	DnaJ heat shock protein family (Hsp40) member B4 [Source:RGD Symbol;Acc:1305826]	201.643	8.88328	3534.24	315.909	1728.37	1899.59	6087.49	10551.8	1623.19	-2.69179	0.159638	8.57806e-64	1.21862e-62	Nucleus	other
ENSRNOG00000011951	83722	Plk2	polo-like kinase 2 [Source:RGD Symbol;Acc:620760]	16.342	0.745152	419.75	34.1667	2574.99	2574.99	700.954	1216.6	185.309	-2.68902	0.289494	1.56201e-20	8.20854e-20	Nucleus	kinase
ENSRNOG00000014576	315992	Dock3	dedicator of cyto-kinesis 3 [Source:RGD Symbol;Acc:1306677]	2.29983	0.102583	146.75	11.1667	6242.99	6242.99	239.834	415.718	63.9493	-2.68672	0.320622	5.30557e-17	2.42588e-16	Cytoplasm	other
ENSRNOG00000011585	191571	Fat3	FAT atypical cadherin 3 [Source:RGD Symbol;Acc:620657]	1.28618	0.0571342	178.417	14.3333	13461	13461	288.932	501.327	76.5381	-2.68535	0.228581	7.23865e-32	5.36615e-31	Plasma Membrane	other
ENSRNOG00000052785	498290	Uba2-ps1	ubiquitin-like modifier activating enzyme 2, pseudogene 1 [Source:RGD Symbol;Acc:1561353]	222.138	9.81825	5431.77	440.41	2402.99	2402.99	8921.23	15443.1	2399.33	-2.68385	0.0846606	1.48999e-220	1.13332e-218	Cytoplasm	enzyme
ENSRNOG00000010880	65275	Gpr27	G protein-coupled receptor 27 [Source:RGD Symbol;Acc:71067]	2.41788	0.102926	22.3333	1.83333	926.993	926.993	36.8774	64.7199	9.03492	-2.67923	0.522405	2.91846e-07	7.61092e-07	Plasma Membrane	G-protein coupled receptor
ENSRNOG00000021174	246233	Macrod1	MACRO domain containing 1 [Source:RGD Symbol;Acc:628701]	12.5927	0.555746	98.4166	7.91667	769.387	823.214	163.682	283.063	44.3004	-2.67904	0.280581	1.31977e-21	7.19984e-21	Cytoplasm	enzyme
ENSRNOG00000032994	313625	Myom3	myomesin 3 [Source:RGD Symbol;Acc:1310060]	0.835044	0.0368548	35.5833	2.75	4109.99	4109.99	56.9284	99.2536	14.6032	-2.67847	0.487823	4.00452e-08	1.1114e-07	Other	other
ENSRNOG00000007258	297757	Sbspon	somatomedin B and thrombospondin, type 1 domain containing [Source:RGD Symbol;Acc:1559717]	4.72178	0.212793	48.3659	3.99364	1005.99	1005.99	78.6825	136.956	20.409	-2.67573	0.346127	1.07128e-14	4.42072e-14	Extracellular Space	other
ENSRNOG00000007628	362930	Ptp4a3	protein tyrosine phosphatase type IVA, member 3 [Source:RGD Symbol;Acc:1308687]	739.498	32.8023	8359.33	685.167	1119.99	1119.99	13851.8	23953.2	3750.47	-2.67265	0.0933652	3.21443e-180	1.75162e-178	Plasma Membrane	phosphatase
ENSRNOG00000029394	361679	Dusp8	dual specificity phosphatase 8 [Source:RGD Symbol;Acc:1306425]	68.2941	2.95633	1205.67	97.5	1752.99	1752.99	2001.64	3462.2	541.09	-2.67203	0.164912	4.81924e-59	6.30082e-58	Nucleus	phosphatase
ENSRNOG00000000638	499425	Zfp365	zinc finger protein 365 [Source:RGD Symbol;Acc:1565986]	16.9705	0.764513	832.156	68.3366	4847.99	4847.99	1376.11	2379.47	372.757	-2.66994	0.116825	1.33089e-115	3.87951e-114	Cytoplasm	other
ENSRNOG00000002280	302363	Sh3bgrl	SH3 domain binding glutamate-rich protein like [Source:RGD Symbol;Acc:1560520]	1067.4	47.5837	1494.58	119.583	135.728	135.728	2427.45	4195.11	659.785	-2.66621	0.130371	5.88947e-93	1.27991e-91	Cytoplasm	other
ENSRNOG00000017073	313495	Car9	carbonic anhydrase 9 [Source:RGD Symbol;Acc:1306426]	2.45945	0.107743	46.5536	3.95996	1858.99	1858.99	75.7105	132.217	19.2037	-2.66504	0.457956	5.90531e-09	1.73698e-08	Nucleus	enzyme
ENSRNOG00000020353	309460	Sh3pxd2a	SH3 and PX domains 2A [Source:RGD Symbol;Acc:1311185]	43.9257	2.00768	1474.67	123.917	3254.27	3274.22	2410.62	4169.53	651.697	-2.66446	0.182068	1.6935e-48	1.83335e-47	Cytoplasm	other
ENSRNOG00000000781	171387	Rnf39	ring finger protein 39 [Source:RGD Symbol;Acc:628854]	18.4252	0.95782	99.5833	8.75	550.148	653.051	181.355	309.772	52.9376	-2.66119	0.410851	9.34022e-11	3.10716e-10	Cytoplasm	other
ENSRNOG00000048056	83623	Spag4	sperm associated antigen 4 [Source:RGD Symbol;Acc:620151]	3.22712	0.136813	43.0095	3.3743	1249.99	1249.99	67.5315	117.556	17.5066	-2.6608	0.473319	1.89211e-08	5.35614e-08	Cytoplasm	other
ENSRNOG00000011668	114519	Nfil3	nuclear factor, interleukin 3 regulated [Source:RGD Symbol;Acc:620972]	136.449	6.22947	2407.83	200.417	1752.99	1752.99	4004.5	6918.88	1090.12	-2.66049	0.132349	7.07837e-90	1.46836e-88	Nucleus	transcription regulator
ENSRNOG00000004810	24654	Plcb1	phospholipase C beta 1 [Source:RGD Symbol;Acc:3344]	9.35498	0.436508	395.417	34.6667	4113.18	4362.63	669.227	1155.83	182.624	-2.65954	0.146919	3.07146e-73	5.03431e-72	Cytoplasm	enzyme
ENSRNOG00000059903	681309	Thbs3	thrombospondin 3 [Source:RGD Symbol;Acc:1596780]	9.718	0.436384	285.333	24.0833	2945.99	2945.99	478.992	827.186	130.799	-2.64723	0.182901	1.77969e-47	1.88338e-46	Extracellular Space	other
ENSRNOG00000015406	679990	Pgm5	phosphoglucomutase 5 [Source:RGD Symbol;Acc:1307969]	65.0941	2.98424	994.083	82.9167	1496.99	1496.99	1633.86	2819.52	448.204	-2.64599	0.108581	3.66555e-131	1.28374e-129	Cytoplasm	enzyme
ENSRNOG00000008965	NA	AC124896.1		17.0925	0.782361	207.5	17.1667	1213.99	1213.99	348.019	600.18	95.8567	-2.64287	0.2169	3.7485e-34	2.93686e-33	NA	NA
ENSRNOG00000010716	500200	Atoh8	atonal bHLH transcription factor 8 [Source:RGD Symbol;Acc:1561512]	1.95648	0.0879939	43.3333	3.5	2167.99	2167.99	70.8744	122.477	19.2718	-2.64079	0.346419	2.47603e-14	1.00166e-13	Nucleus	transcription regulator
ENSRNOG00000018951	363457	Col4a5	collagen, type IV, alpha 5 [Source:RGD Symbol;Acc:1565499]	70.1191	3.26741	4482.17	389.25	6271.99	6271.99	7340.5	12725.2	1955.77	-2.64011	0.450549	4.63526e-09	1.37393e-08	Extracellular Space	other
ENSRNOG00000015658	686098	Sorbs1	sorbin and SH3 domain containing 1 [Source:RGD Symbol;Acc:1586598]	162.933	7.48449	3412.33	287.917	2059.81	2059.16	5643.3	9726.18	1560.42	-2.63626	0.0937655	6.34685e-174	3.29855e-172	Plasma Membrane	other
ENSRNOG00000009872	117018	Kcnh2	potassium voltage-gated channel subfamily H member 2 [Source:RGD Symbol;Acc:621414]	3.86358	0.180719	113.417	9.5	2878.2	2878.89	184.353	318.797	49.9086	-2.63467	0.258309	1.9892e-24	1.195e-23	Plasma Membrane	ion channel
ENSRNOG00000015434	314623	Midn	midnolin [Source:RGD Symbol;Acc:1309629]	286.036	13.1413	8924.08	768.583	3137.99	3137.99	15060.4	25947	4173.83	-2.63079	0.132817	2.55754e-87	5.08859e-86	Nucleus	other
ENSRNOG00000002321	NA	AABR07039541.1		27.1965	1.31433	72.4805	6.25636	260.993	260.993	118.633	205.355	31.91	-2.61921	0.386421	1.21738e-11	4.25327e-11	NA	NA
ENSRNOG00000016653	246217	Ngef	neuronal guanine nucleotide exchange factor [Source:RGD Symbol;Acc:1309055]	6.01136	0.28343	148.75	12.25	2467.99	2467.99	249.321	428.874	69.7687	-2.60952	0.297226	1.64054e-18	7.96228e-18	Cytoplasm	other
ENSRNOG00000048982	100912282	LOC100912282	calcium-binding and coiled-coil domain-containing protein 1-like [Source:RGD Symbol;Acc:6488185]	58.7834	2.77227	1206.93	142.234	2033.89	2830.79	2375.01	4083.53	666.483	-2.60876	0.160383	1.72529e-59	2.27402e-58	Nucleus	transcription regulator
ENSRNOG00000007759	313504	Foxd2	forkhead box D2 [Source:RGD Symbol;Acc:1304642]	2.50935	0.114707	31.9274	2.75	1277.99	1277.99	53.4019	92.6023	14.2014	-2.60844	0.429602	1.26516e-09	3.91116e-09	Nucleus	transcription regulator
ENSRNOG00000014900	25620	Crem	cAMP responsive element modulator [Source:RGD Symbol;Acc:2402]	796.869	38.7067	6070.14	551.062	752.908	763.409	10240.4	17591.9	2888.81	-2.60197	0.115579	3.13285e-112	8.73132e-111	Nucleus	transcription regulator
ENSRNOG00000009032	362415	Ttll3	tubulin tyrosine ligase like 3 [Source:RGD Symbol;Acc:1311255]	38.5038	1.82303	805.167	69.1667	2075.99	2075.99	1345.47	2310.87	380.069	-2.60077	0.13782	1.98578e-79	3.55832e-78	Extracellular Space	enzyme
ENSRNOG00000005592	286895	Brinp2	BMP/retinoic acid inducible neural specific 2 [Source:RGD Symbol;Acc:708419]	15.3001	0.702388	616.25	51.4167	3920.81	3921.08	1010.3	1735.5	285.094	-2.59945	0.188425	2.70645e-43	2.61928e-42	Cytoplasm	other
ENSRNOG00000008082	54295	Rgs6	regulator of G-protein signaling 6 [Source:RGD Symbol;Acc:3569]	86.3456	3.83683	2881.18	349.705	3257.37	4928.99	5684.38	9758.5	1610.26	-2.59742	0.11321	1.71209e-116	5.08198e-115	Cytoplasm	enzyme
ENSRNOG00000005964	58853	Nr4a3	nuclear receptor subfamily 4, group A, member 3 [Source:RGD Symbol;Acc:61882]	103.908	4.93601	4361	387.25	4186.99	4186.99	7334.23	12590	2078.42	-2.58988	0.168128	1.53326e-53	1.81603e-52	Nucleus	ligand-dependent nuclear receptor
ENSRNOG00000056651	103690068	LOC103690068	immortalization up-regulated protein-like [Source:RGD Symbol;Acc:9176702]	153.626	7.16326	532.279	45.7949	339.993	339.993	881.325	1511.4	251.254	-2.58421	0.145689	2.14082e-70	3.34739e-69	Nucleus	other
ENSRNOG00000020748	367171	Map4	microtubule-associated protein 4 [Source:RGD Symbol;Acc:1564359]	269.229	12.9254	14801.3	1283.92	5409.45	5388.89	24537.8	42059.9	7015.64	-2.58185	0.083393	1.86033e-210	1.32528e-208	Cytoplasm	other
ENSRNOG00000017689	50693	Itih3	inter-alpha trypsin inhibitor, heavy chain 3 [Source:RGD Symbol;Acc:620633]	6.43217	0.309049	171.833	14.3333	2637.76	2500.29	277.486	482.696	72.2751	-2.58175	0.693629	0.000197577	0.000396784	Extracellular Space	other
ENSRNOG00000007457	295703	Serping1	serpin family G member 1 [Source:RGD Symbol;Acc:735225]	732.696	34.8822	12576	1108.75	1681.99	1681.99	20818.6	35667.8	5969.36	-2.57286	0.143544	7.6852e-72	1.22127e-70	Extracellular Space	other
ENSRNOG00000017767	308899	Mrvi1	murine retrovirus integration site 1 homolog [Source:RGD Symbol;Acc:1309828]	330.906	15.98	20030.4	1767	5974.99	5974.99	33420.3	57190.5	9650.04	-2.56578	0.0708082	1.67112e-287	2.10389e-285	Cytoplasm	other
ENSRNOG00000010872	24264	Ckb	creatine kinase B [Source:RGD Symbol;Acc:2357]	889.445	43.7549	11015.2	990	1221.99	1221.99	18391.1	31441.5	5340.58	-2.55427	0.100076	1.09131e-143	4.31911e-142	Cytoplasm	kinase
ENSRNOG00000024454	688939	Ccdc149	coiled-coil domain containing 149 [Source:RGD Symbol;Acc:1582968]	20.9618	1.03405	362.25	31.8333	1689.99	1689.99	600.266	1026.27	174.256	-2.55039	0.183168	4.54276e-44	4.49474e-43	Other	other
ENSRNOG00000008666	291356	Etl4	enhancer trap locus 4 [Source:RGD Symbol;Acc:1563437]	19.7646	0.949889	1438.75	129.25	7205.99	7205.99	2409.91	4120.17	699.657	-2.55031	0.147313	3.80704e-67	5.67327e-66	Cytoplasm	other
ENSRNOG00000004496	25537	Rock2	Rho-associated coiled-coil containing protein kinase 2 [Source:RGD Symbol;Acc:3590]	105.239	5.13676	6666.33	683.083	6203.58	7173.54	11911.1	20345.2	3476.96	-2.54668	0.0935499	3.5048e-163	1.67268e-161	Cytoplasm	kinase
ENSRNOG00000003059	304802	Optc	opticin [Source:RGD Symbol;Acc:1304916]	6.1673	0.339961	73.1667	6.16667	1184.08	1008.75	118.044	202.718	33.3687	-2.54618	0.343444	1.22854e-13	4.80881e-13	Extracellular Space	other
ENSRNOG00000050347	103693432	Ptges3l	prostaglandin E synthase 3 (cytosolic)-like [Source:RGD Symbol;Acc:9413039]	26.949	1.30567	323.75	28.75	1184.99	1184.99	540.991	923.479	158.504	-2.54273	0.143711	4.71433e-70	7.32427e-69	Other	other
ENSRNOG00000061690	83820	Sycp2	synaptonemal complex protein 2 [Source:RGD Symbol;Acc:69429]	1.22243	0.0601297	56.5	4.83333	4668.87	4550.33	95.1392	162.523	27.7551	-2.53419	0.354275	8.47967e-13	3.17775e-12	Nucleus	other
ENSRNOG00000046272	103689931	LOC103689931	heterogeneous nuclear ribonucleoprotein A/B [Source:RGD Symbol;Acc:9343685]	71.2061	3.47937	783.605	74.5104	1098.19	1132.71	1313.13	2266.03	360.232	-2.53356	0.622785	4.73949e-05	0.000101713	Nucleus	other
ENSRNOG00000008118	362606	Sync	syncoilin, intermediate filament protein [Source:RGD Symbol;Acc:1307970]	10.0728	0.485298	198.496	17.8005	1948.99	1948.99	333.083	568.036	98.1292	-2.52707	0.18887	7.92012e-41	7.26541e-40	Cytoplasm	other
ENSRNOG00000018991	296654	Gsn	gelsolin [Source:RGD Symbol;Acc:1303089]	572.67	28.8402	13417.8	1275.92	2319.44	2341.75	22654.3	38629	6679.52	-2.52456	0.155845	5.10774e-59	6.67204e-58	Extracellular Space	other
ENSRNOG00000029078	681284	Hmgn5b	high mobility group nucleosome binding domain 5B [Source:RGD Symbol;Acc:1308736]	38.4134	1.95953	712.514	66.7388	1826.99	1826.99	1191.66	2033.36	349.969	-2.52137	0.186573	1.29163e-41	1.20453e-40	Nucleus	transcription regulator
ENSRNOG00000011975	365297	Crtc3	CREB regulated transcription coactivator 3 [Source:RGD Symbol;Acc:1309666]	88.5555	4.46674	1583.85	166.808	1767.06	2007.41	2847.56	4852.77	842.347	-2.52022	0.106559	1.15535e-123	3.7083e-122	Nucleus	other
ENSRNOG00000050431	103690027	NEWGENE_1549776	asporin [Source:RGD Symbol;Acc:9278606]	45.2541	2.19415	858.103	75.9962	1852.99	1852.99	1424.69	2427.28	422.107	-2.51955	0.165001	1.21333e-52	1.40742e-51	Other	other
ENSRNOG00000017250	117533	Gmpr	guanosine monophosphate reductase [Source:RGD Symbol;Acc:70980]	57.3616	2.83277	712.917	64.75	1224.99	1224.99	1194.24	2033.1	355.387	-2.51467	0.117079	2.47878e-102	6.14602e-101	Cytoplasm	enzyme
ENSRNOG00000008283	362275	B4galt5	beta-1,4-galactosyltransferase 5 [Source:RGD Symbol;Acc:1310062]	136.995	6.97418	2087.5	196.167	1510.63	1520.38	3525.59	6004.04	1047.15	-2.51198	0.135911	2.85385e-76	4.90324e-75	Cytoplasm	other
ENSRNOG00000014753	312451	Tcf7l1	transcription factor 7 like 1 [Source:RGD Symbol;Acc:1311671]	71.2836	3.58299	2528.5	233.134	3528.99	3528.99	4275.07	7276.12	1274.03	-2.51072	0.105674	8.85322e-125	2.87956e-123	Nucleus	transcription regulator
ENSRNOG00000002436	303439	Mmd	monocyte to macrophage differentiation-associated [Source:RGD Symbol;Acc:1592079]	124.814	6.56829	2208.83	231.917	1745.88	1953.91	3979.58	6773.05	1186.12	-2.50887	0.111895	2.42143e-111	6.65962e-110	Plasma Membrane	kinase
ENSRNOG00000060550	60443	Epn2	epsin 2 [Source:RGD Symbol;Acc:619773]	130.163	6.56562	3520.42	324.583	2668.17	2657.41	5908.24	10050.6	1765.89	-2.50692	0.0748174	3.78798e-246	3.33251e-244	Cytoplasm	other
ENSRNOG00000005917	64513	Pawr	pro-apoptotic WT1 regulator [Source:RGD Symbol;Acc:69065]	77.168	3.83818	1494.08	135.333	1903.99	1903.99	2501.06	4252.83	749.291	-2.50478	0.112248	2.65824e-110	7.21579e-109	Nucleus	transcription regulator
ENSRNOG00000054140	685867	Myl6	myosin light chain 6 [Source:RGD Symbol;Acc:1589019]	7675.39	385.596	38855.9	3649.63	495.718	507.39	65661.3	111673	19649.9	-2.50436	0.0927704	1.68073e-160	7.81698e-159	Cytoplasm	enzyme
ENSRNOG00000002710	498297	Cnst	consortin, connexin sorting protein [Source:RGD Symbol;Acc:1564833]	54.0309	2.70605	1324.17	122.75	2417.99	2417.99	2221.59	3779.16	664.028	-2.50263	0.109576	1.87264e-115	5.44781e-114	Cytoplasm	other
ENSRNOG00000002802	81503	Cxcl1	chemokine (C-X-C motif) ligand 1 [Source:RGD Symbol;Acc:619869]	22.3192	1.16295	161	14.9167	718.993	718.993	272.282	464.29	80.2741	-2.50194	0.306417	3.21051e-16	1.41779e-15	Extracellular Space	cytokine
ENSRNOG00000012196	114104	Asah2	N-acylsphingosine amidohydrolase (non-lysosomal ceramidase) 2 [Source:RGD Symbol;Acc:69410]	7.57328	0.376997	257.781	29.72	3360.13	4232.8	479.469	814.527	144.411	-2.4997	0.152365	1.73461e-60	2.32619e-59	Cytoplasm	enzyme
ENSRNOG00000027014	498693	Spata31d1d	spermatogenesis associated 31 subfamily D, member 1D [Source:RGD Symbol;Acc:1565972]	1.26541	0.0620278	45.6667	4.25	3654.99	3654.99	78.3202	133.72	22.9203	-2.49733	0.354336	1.81632e-12	6.66638e-12	Other	other
ENSRNOG00000018346	24180	Agtr1a	angiotensin II receptor, type 1a [Source:RGD Symbol;Acc:2070]	1.4601	0.0739772	29.25	2.58333	1975.99	1975.99	48.8744	83.4585	14.2904	-2.49641	0.455729	4.30565e-08	1.19226e-07	Plasma Membrane	G-protein coupled receptor
ENSRNOG00000014641	287122	Rpl3l	ribosomal protein L3-like [Source:RGD Symbol;Acc:1306315]	2.59211	0.128515	30	2.83333	1139.99	1139.99	49.7161	85.5845	13.8478	-2.49491	0.479405	1.94854e-07	5.1505e-07	Cytoplasm	other
ENSRNOG00000009371	311860	Abl1	ABL proto-oncogene 1, non-receptor tyrosine kinase [Source:RGD Symbol;Acc:1584969]	21.6068	1.12661	687.662	66.6228	3167.83	3166.02	1156.16	1975.69	336.625	-2.49319	0.448111	2.64001e-08	7.40725e-08	Nucleus	kinase
ENSRNOG00000046484	683891	Ccdc160	coiled-coil domain containing 160 [Source:RGD Symbol;Acc:1597791]	9.88839	0.501633	76.75	6.83333	761.993	761.993	128.553	218.103	39.0034	-2.48856	0.289967	9.30758e-18	4.38194e-17	Other	other
ENSRNOG00000036964	296211	Ralgapa2	Ral GTPase activating protein catalytic alpha subunit 2 [Source:RGD Symbol;Acc:1308023]	16.7717	0.878884	920.5	87	5399.99	5399.99	1542.92	2620.47	465.367	-2.48212	0.171165	1.18834e-47	1.26122e-46	Cytoplasm	other
ENSRNOG00000004100	78969	Trib1	tribbles pseudokinase 1 [Source:RGD Symbol;Acc:621596]	12.1088	0.613284	210.333	18.75	1764.99	1764.99	362.884	616.972	108.795	-2.48063	0.346613	8.25962e-13	3.09688e-12	Cytoplasm	kinase
ENSRNOG00000019451	289734	Smtn	smoothelin [Source:RGD Symbol;Acc:1310216]	409.985	20.8705	12816.1	1196.55	3099.99	3099.99	21671.9	36760	6583.7	-2.47941	0.0880129	1.32599e-174	6.91598e-173	Extracellular Space	other
ENSRNOG00000015117	691307	Lrrc39	leucine rich repeat containing 39 [Source:RGD Symbol;Acc:1585106]	1.43819	0.073118	39.0078	3.59109	2667.99	2667.99	65.0624	110.805	19.3199	-2.4768	0.349724	1.41923e-12	5.24323e-12	Other	other
ENSRNOG00000017079	685076	Pgm2l1	phosphoglucomutase 2-like 1 [Source:RGD Symbol;Acc:1583226]	30.5162	1.56377	1218	113.583	3904.99	3904.99	2034.59	3450.83	618.357	-2.47635	0.112619	3.6965e-107	9.6745e-106	Cytoplasm	enzyme
ENSRNOG00000018484	58936	Plk3	polo-like kinase 3 [Source:RGD Symbol;Acc:62039]	67.8167	3.54802	1470.92	142.333	2181.99	2181.99	2521.09	4276.73	765.448	-2.47264	0.168001	4.94108e-49	5.42553e-48	Nucleus	kinase
ENSRNOG00000014661	305691	Zfp385d	zinc finger protein 385D [Source:RGD Symbol;Acc:1359606]	44.4713	2.27109	692.833	64.9167	1525.99	1525.99	1158.58	1964	353.165	-2.46917	0.136451	3.448e-73	5.64514e-72	Nucleus	other
ENSRNOG00000004805	363674	Stac2	SH3 and cysteine rich domain 2 [Source:RGD Symbol;Acc:1305548]	5.35823	0.27376	144.667	13.5	2692.9	2683.49	246.036	416.828	75.2427	-2.46359	0.23378	5.7674e-26	3.63204e-25	Other	other
ENSRNOG00000006490	81735	Neo1	neogenin 1 [Source:RGD Symbol;Acc:619837]	60.0894	3.12211	2730.5	261.833	4474.99	4474.99	4592.88	7779.13	1406.64	-2.46175	0.110411	4.02648e-110	1.09096e-108	Plasma Membrane	transcription regulator
ENSRNOG00000013720	305494	Aebp1	AE binding protein 1 [Source:RGD Symbol;Acc:1306922]	194.834	10.2387	7129.42	695.25	3620.99	3620.99	12047.5	20403.1	3691.84	-2.46068	0.130204	1.16832e-79	2.10385e-78	Nucleus	peptidase
ENSRNOG00000009094	94267	Nudt4	nudix hydrolase 4 [Source:RGD Symbol;Acc:621355]	531.914	27.1517	14637	1374.67	2718.99	2718.99	24725.9	41845.5	7606.21	-2.45641	0.117343	2.65105e-97	6.097e-96	Cytoplasm	phosphatase
ENSRNOG00000024640	291549	Oacyl	O-acyltransferase like [Source:RGD Symbol;Acc:1304731]	1.09719	0.0552453	35.249	3.4174	3222.99	3222.99	59.8196	102.178	17.4618	-2.45617	0.411624	2.41614e-09	7.3115e-09	Other	other
ENSRNOG00000009068	363989	Phlda3	pleckstrin homology-like domain, family A, member 3 [Source:RGD Symbol;Acc:1310502]	18.2121	0.940393	222.75	21.6667	1215.99	1215.99	377.261	640.02	114.502	-2.45557	0.194296	1.29795e-36	1.08439e-35	Plasma Membrane	other
ENSRNOG00000005905	24626	Pde4b	phosphodiesterase 4B [Source:RGD Symbol;Acc:3280]	94.6243	4.99239	2168.36	214.307	2281.36	2288.47	3689.37	6244.77	1133.97	-2.45141	0.162887	3.46658e-51	3.94283e-50	Cytoplasm	enzyme
ENSRNOG00000047781	301113	Slc25a23	solute carrier family 25 member 23 [Source:RGD Symbol;Acc:1588586]	35.7992	1.91872	449.874	44.946	1237.28	1274.37	776.489	1312.85	240.131	-2.44703	0.136423	6.05099e-72	9.63672e-71	Cytoplasm	transporter
ENSRNOG00000030639	310306	Usp13	ubiquitin specific peptidase 13 [Source:RGD Symbol;Acc:1306044]	15.009	0.778706	1123.04	106.837	7337.99	7337.99	1886.38	3188.22	584.548	-2.44491	0.112247	3.46608e-105	8.86491e-104	Cytoplasm	peptidase
ENSRNOG00000012956	56083	Tgm2	transglutaminase 2 [Source:RGD Symbol;Acc:621081]	68.653	3.70376	2311	219.5	3298.99	3298.99	3868.76	6548.51	1189.02	-2.44481	0.246619	3.64368e-23	2.09662e-22	Cytoplasm	enzyme
ENSRNOG00000005371	298867	Klhl29	kelch-like family member 29 [Source:RGD Symbol;Acc:1311076]	3.48925	0.138616	162.167	11.25	4760.95	6001.32	279.316	476.837	81.7952	-2.4445	0.701225	0.000490226	0.000943871	Other	other
ENSRNOG00000017635	365382	Inpp5a	inositol polyphosphate-5-phosphatase A [Source:RGD Symbol;Acc:1306168]	222.18	11.4718	5926.33	562.667	2631.99	2631.99	10010.6	16916.7	3104.43	-2.44375	0.105647	2.24787e-118	6.81076e-117	Plasma Membrane	phosphatase
ENSRNOG00000032660	171447	Adgrl2	adhesion G protein-coupled receptor L2 [Source:RGD Symbol;Acc:620835]	22.8182	1.20909	1203.28	122.284	5215.65	5461.16	2093.05	3534.91	651.192	-2.43886	0.0927087	1.60705e-152	6.92311e-151	Plasma Membrane	G-protein coupled receptor
ENSRNOG00000058916	362994	Ccdc65	coiled-coil domain containing 65 [Source:RGD Symbol;Acc:1595842]	13.7251	0.732922	233.75	22.75	1681.99	1681.99	394.655	667.876	121.433	-2.43879	0.181987	5.96926e-41	5.48961e-40	Other	other
ENSRNOG00000045955	311713	Mrgbp	MRG/MORF4L binding protein [Source:RGD Symbol;Acc:1308612]	10.7156	0.473196	46.9019	3.94376	407.993	407.993	74.2981	126.795	21.801	-2.43497	0.614605	7.43713e-05	0.000156343	Other	other
ENSRNOG00000012207	316313	Dst	dystonin [Source:RGD Symbol;Acc:1306566]	54.9631	2.88952	13204.2	1259	23517	23517	22171.3	37417.2	6925.49	-2.43109	0.104105	1.30843e-120	4.0313e-119	Plasma Membrane	other
ENSRNOG00000042149	103692087	LOC103692087	uncharacterized LOC103692087 [Source:RGD Symbol;Acc:9472094]	6.78085	0.360396	41.1667	4.08333	610.993	610.993	70.4048	119.81	20.9998	-2.42959	0.420927	7.83402e-09	2.28223e-08	Other	other
ENSRNOG00000011431	306508	Mfhas1	malignant fibrous histiocytoma amplified sequence 1 [Source:RGD Symbol;Acc:1308812]	32.4713	1.70932	976.083	95.25	2969.99	2969.99	1653.2	2790.08	516.324	-2.42776	0.115173	1.233e-98	2.90431e-97	Cytoplasm	other
ENSRNOG00000000895	360797	Rabgef1	RAB guanine nucleotide exchange factor 1 [Source:RGD Symbol;Acc:1307295]	57.228	3.0469	1487.17	148.5	2618.99	2618.99	2570.31	4333.55	807.07	-2.41749	0.154997	7.63386e-55	9.23653e-54	Cytoplasm	enzyme
ENSRNOG00000032827	500889	Mroh5	maestro heat-like repeat family member 5 [Source:RGD Symbol;Acc:1559695]	4.16959	0.216887	42.3333	4.08333	1014.52	1006.99	72.1698	122.043	22.2962	-2.41649	0.339978	1.17911e-12	4.37492e-12	Other	other
ENSRNOG00000014838	679819	Glipr2	GLI pathogenesis-related 2 [Source:RGD Symbol;Acc:1583669]	16.9871	0.916836	123.333	12.25	712.993	712.993	207.126	350.449	63.8035	-2.41627	0.245213	6.60281e-23	3.76817e-22	Cytoplasm	other
ENSRNOG00000009746	313434	Akap17b	A kinase (PRKA) anchor protein 17B [Source:RGD Symbol;Acc:1566363]	16.6311	0.896844	843.583	82.8333	4958.99	4958.99	1418.36	2387.5	449.207	-2.40328	0.140773	2.39986e-65	3.51883e-64	Other	other
ENSRNOG00000011026	314329	Irf2bpl	interferon regulatory factor 2 binding protein-like [Source:RGD Symbol;Acc:1310994]	125.896	6.72149	2701.1	270.524	2141.99	2141.99	4632.24	7796.25	1468.23	-2.40325	0.133438	1.621e-72	2.61005e-71	Nucleus	other
ENSRNOG00000046468	25652	Ptgfr	prostaglandin F receptor [Source:RGD Symbol;Acc:3436]	8.02263	0.411739	231.417	21.75	2793.99	2793.99	385.49	648.793	122.187	-2.40038	0.251246	1.24897e-21	6.82379e-21	Plasma Membrane	G-protein coupled receptor
ENSRNOG00000013737	310838	Bcar3	breast cancer anti-estrogen resistance 3 [Source:RGD Symbol;Acc:1311688]	29.8216	1.59526	948.25	94.0833	3129.99	3129.99	1604.31	2699.59	509.035	-2.39977	0.13208	9.06493e-74	1.49587e-72	Cytoplasm	other
ENSRNOG00000009756	124461	Pacsin2	protein kinase C and casein kinase substrate in neurons 2 [Source:RGD Symbol;Acc:69411]	385.451	20.8208	8546.68	938.551	2180.68	2448.93	15291.3	25714.4	4868.31	-2.39971	0.080845	1.27827e-193	7.91013e-192	Cytoplasm	transporter
ENSRNOG00000013263	315465	Ccdc151	coiled-coil domain containing 151 [Source:RGD Symbol;Acc:1310048]	0.915294	0.0459633	18.75	1.75	2017.99	2017.99	31.6911	53.5607	9.82152	-2.39964	0.49246	1.10045e-06	2.74295e-06	Cytoplasm	other
ENSRNOG00000019048	24787	Sod2	superoxide dismutase 2, mitochondrial [Source:RGD Symbol;Acc:3732]	121.031	6.4944	2271.58	224.75	1855.99	1855.99	3864.25	6498.71	1229.79	-2.39955	0.097016	4.65562e-135	1.68294e-133	Cytoplasm	enzyme
ENSRNOG00000021553	363974	Nckap5	NCK-associated protein 5 [Source:RGD Symbol;Acc:1564507]	0.957207	0.0514134	58.25	5.66667	5908.99	5908.99	96.5857	163.25	29.9213	-2.3954	0.373486	1.421e-10	4.67921e-10	Other	other
ENSRNOG00000046984	407765	St6galnac6	ST6 N-acetylgalactosaminide alpha-2,6-sialyltransferase 6 [Source:RGD Symbol;Acc:1303196]	55.8645	3.00195	1245.75	123.167	2192.99	2192.99	2109.64	3543.36	675.923	-2.38804	0.114347	7.45993e-97	1.70226e-95	Cytoplasm	enzyme
ENSRNOG00000014230	25152	Map1a	microtubule-associated protein 1A [Source:RGD Symbol;Acc:3042]	20.024	1.08976	2029.25	204.5	9975.32	10051.6	3458.24	5808.26	1108.23	-2.38643	0.0963909	2.55213e-135	9.27147e-134	Cytoplasm	other
ENSRNOG00000045911	304361	Mepce	methylphosphate capping enzyme [Source:RGD Symbol;Acc:1560550]	3.67956	0.188059	68.5761	6.63127	1775.99	1775.99	111.957	189.66	34.2542	-2.38236	0.521336	4.88359e-06	1.15311e-05	Other	enzyme
ENSRNOG00000004612	25594	Ppp1cb	protein phosphatase 1 catalytic subunit beta [Source:RGD Symbol;Acc:3376]	308.51	16.8249	8581.5	850.58	2719.99	2719.99	14472.7	24286.6	4658.82	-2.38012	0.0927392	2.90208e-145	1.16115e-143	Cytoplasm	phosphatase
ENSRNOG00000015160	297902	Gem	GTP binding protein overexpressed in skeletal muscle [Source:RGD Symbol;Acc:1307386]	24.3149	1.3681	349	35.0833	1418.99	1418.99	594.128	998.243	190.013	-2.37967	0.212407	3.92721e-29	2.70661e-28	Plasma Membrane	enzyme
ENSRNOG00000010643	100361376	Kank2	KN motif and ankyrin repeat domains 2 [Source:RGD Symbol;Acc:2320289]	262.299	14.272	12853.4	1265.64	4816.19	4711.96	21546.4	36158.7	6934.22	-2.37903	0.112927	1.59784e-98	3.74557e-97	Nucleus	transcription regulator
ENSRNOG00000013170	252963	Il13ra1	interleukin 13 receptor subunit alpha 1 [Source:RGD Symbol;Acc:628741]	10.0931	0.550287	108.234	10.9862	1073.99	1073.99	182.949	312.449	53.4494	-2.37659	0.740928	0.00133857	0.00245491	Plasma Membrane	transmembrane receptor
ENSRNOG00000001706	84009	Kalrn	kalirin, RhoGEF kinase [Source:RGD Symbol;Acc:621865]	39.0871	2.15021	3436.83	342.333	8681.58	8540.54	5826.15	9771.53	1880.76	-2.37517	0.0906388	2.3451e-151	9.92691e-150	Cytoplasm	kinase
ENSRNOG00000011238	310467	Tiparp	TCDD-inducible poly(ADP-ribose) polymerase [Source:RGD Symbol;Acc:1306171]	93.8623	5.3084	2040.25	212.25	2146.99	2146.99	3475.58	5830.12	1121.04	-2.36938	0.156579	9.93206e-52	1.14031e-50	Nucleus	enzyme
ENSRNOG00000018646	25433	Hbegf	heparin-binding EGF-like growth factor [Source:RGD Symbol;Acc:2526]	44.0394	2.43437	930.833	95.75	2097.99	2097.99	1593.21	2672.24	514.17	-2.36857	0.127605	6.56356e-77	1.13706e-75	Extracellular Space	growth factor
ENSRNOG00000018500	307128	Frmd4a	FERM domain containing 4A [Source:RGD Symbol;Acc:1309050]	47.5153	2.61053	1051.5	105.583	2176.68	2174.21	1785.95	2991.48	580.416	-2.36544	0.10314	2.1196e-116	6.26612e-115	Plasma Membrane	other
ENSRNOG00000008481	362384	Reep1	receptor accessory protein 1 [Source:RGD Symbol;Acc:1305230]	9.73128	0.509613	343.417	33	3472.99	3472.99	583.452	977.966	188.937	-2.36526	0.245783	6.37035e-22	3.51199e-21	Cytoplasm	other
ENSRNOG00000001645	304020	Filip1l	filamin A interacting protein 1-like [Source:RGD Symbol;Acc:1565927]	360.418	19.4915	13763.7	1379.5	3750.99	3750.99	23345.3	39111	7579.58	-2.36195	0.145863	5.65786e-59	7.38404e-58	Nucleus	other
ENSRNOG00000060775	361084	Lmo7	LIM domain 7 [Source:RGD Symbol;Acc:1302984]	51.4856	2.86205	2099.75	213	4012.4	3982.73	3555.16	5954.65	1155.68	-2.36059	0.0978601	1.4664e-128	5.00357e-127	Cytoplasm	enzyme
ENSRNOG00000001312	25266	Pdgfa	platelet derived growth factor subunit A [Source:RGD Symbol;Acc:3282]	363.014	19.6919	3096.66	315.917	845.709	846.52	5323.82	8917.76	1729.89	-2.35831	0.175364	3.15886e-41	2.9253e-40	Extracellular Space	growth factor
ENSRNOG00000013653	286908	Pdlim7	PDZ and LIM domain 7 [Source:RGD Symbol;Acc:628769]	204.218	11.3511	3053.75	313.667	1484.99	1484.99	5240.36	8770.63	1710.08	-2.35579	0.0973992	3.05288e-129	1.04413e-127	Cytoplasm	other
ENSRNOG00000011307	290533	Slmap	sarcolemma associated protein [Source:RGD Symbol;Acc:1307674]	90.8431	5.25207	3393.27	389.113	3674.47	3998.98	6125.64	10251.5	1999.82	-2.35484	0.0897241	8.08114e-152	3.45079e-150	Plasma Membrane	other
ENSRNOG00000007118	500221	Eva1a	eva-1 homolog A, regulator of programmed cell death [Source:RGD Symbol;Acc:1559797]	3.90583	0.219545	60.0833	6	1533.99	1533.99	103.41	173.089	33.7304	-2.35203	0.309316	2.87153e-14	1.15909e-13	Plasma Membrane	other
ENSRNOG00000016885	58954	Klf6	Kruppel-like factor 6 [Source:RGD Symbol;Acc:62389]	412.141	23.473	3423.75	363.333	826.634	835.528	5934.03	9929.06	1939	-2.35156	0.120841	2.40204e-84	4.58554e-83	Nucleus	transcription regulator
ENSRNOG00000014648	306636	Efnb2	ephrin B2 [Source:RGD Symbol;Acc:1309497]	41.0434	2.27235	1679.02	172.071	4036.99	4036.99	2864.87	4793.57	936.175	-2.35145	0.126814	9.37827e-77	1.617e-75	Plasma Membrane	other
ENSRNOG00000005133	29477	Mapt	microtubule-associated protein tau [Source:RGD Symbol;Acc:69329]	69.7978	3.82466	2469.67	277.083	3476.71	3966.98	4420.12	7392.51	1447.74	-2.34886	0.110284	1.17948e-100	2.85658e-99	Plasma Membrane	other
ENSRNOG00000016050	79114	Fgfr1	Fibroblast growth factor receptor 1 [Source:RGD Symbol;Acc:620713]	194.353	10.8491	4867.67	490.083	2485.9	2410.81	8228.57	13752.2	2704.91	-2.34264	0.105833	1.44809e-108	3.85209e-107	Plasma Membrane	kinase
ENSRNOG00000039902	683626	Lbh	limb bud and heart development [Source:RGD Symbol;Acc:1584525]	1519.75	87.7358	2596.75	287.75	167.685	177.322	4575.7	7641.52	1509.87	-2.33641	0.0919332	1.7583e-142	6.88424e-141	Nucleus	transcription regulator
ENSRNOG00000021316	303356	Tmem98	transmembrane protein 98 [Source:RGD Symbol;Acc:1359736]	45.7147	2.60794	580.417	59.75	1245.99	1245.99	988.266	1647.1	329.435	-2.32342	0.118523	1.45724e-85	2.81129e-84	Cytoplasm	other
ENSRNOG00000050869	25695	Cebpd	CCAAT/enhancer binding protein delta [Source:RGD Symbol;Acc:2328]	376.509	21.4959	3511.42	373.5	931.993	931.993	6081.43	10142.3	2020.58	-2.32308	0.11737	3.43971e-87	6.81595e-86	Nucleus	transcription regulator
ENSRNOG00000002373	114124	Akap1	A-kinase anchoring protein 1 [Source:RGD Symbol;Acc:620826]	134.221	7.63102	4242.83	467.417	3114.02	3273.63	7457.56	12433	2482.15	-2.32208	0.0969694	1.00495e-126	3.36611e-125	Cytoplasm	other
ENSRNOG00000001448	192154	Hip1	huntingtin interacting protein 1 [Source:RGD Symbol;Acc:620305]	98.0229	5.56523	7093.25	744.167	7168.99	7168.99	12189.9	20320.6	4059.23	-2.32152	0.0885865	2.25208e-151	9.56087e-150	Cytoplasm	other
ENSRNOG00000021840	500046	Cped1	cadherin-like and PC-esterase domain containing 1 [Source:RGD Symbol;Acc:1563491]	87.0884	4.93093	4318	448.833	4861.99	4861.99	7348.57	12250.8	2446.39	-2.32131	0.102604	2.52172e-113	7.10949e-112	Cytoplasm	other
ENSRNOG00000057710	64033	Ccnd2	cyclin D2 [Source:RGD Symbol;Acc:621083]	328.38	18.8277	4057.42	422.75	1206.99	1206.99	6881.19	11469.9	2292.45	-2.31987	0.0967188	3.91928e-127	1.32188e-125	Nucleus	other
ENSRNOG00000002238	303901	Sema5b	semaphorin 5B [Source:RGD Symbol;Acc:1308914]	48.7639	2.77826	1494.17	159	3068.99	3068.99	2596.04	4325.28	866.803	-2.31314	0.146044	1.68414e-56	2.10575e-55	Plasma Membrane	other
ENSRNOG00000007152	79431	Bhlhe40	basic helix-loop-helix family, member e40 [Source:RGD Symbol;Acc:68439]	229.632	13.4871	4963.75	539.083	2168.99	2168.99	8645.52	14398.4	2892.62	-2.30854	0.15755	1.29393e-48	1.4039e-47	Nucleus	transcription regulator
ENSRNOG00000003205	289664	Ldb2	LIM domain binding 2 [Source:RGD Symbol;Acc:1307921]	18.343	1.05902	434.417	48.25	2324.78	2481.12	767.401	1276.41	258.396	-2.30671	0.127919	1.08137e-72	1.74887e-71	Nucleus	transcription regulator
ENSRNOG00000058752	360718	Popdc2	popeye domain containing 2 [Source:RGD Symbol;Acc:735226]	4.51774	0.262071	92.0833	10	2016.99	2016.99	157.344	263.344	51.344	-2.30655	0.286637	8.48846e-16	3.67088e-15	Plasma Membrane	other
ENSRNOG00000027869	140587	Sox5	SRY box 5 [Source:RGD Symbol;Acc:620471]	13.7053	0.825099	309.577	33.5	2246.25	2246.95	539.452	897.111	181.794	-2.3031	0.211265	1.13373e-27	7.51907e-27	Nucleus	transcription regulator
ENSRNOG00000007237	25587	Id2	inhibitor of DNA binding 2, HLH protein [Source:RGD Symbol;Acc:2859]	341.76	20.3773	1839.08	196.167	526.957	526.273	3130.13	5208.3	1051.96	-2.29874	0.175778	4.42463e-39	3.8973e-38	Nucleus	transcription regulator
ENSRNOG00000001189	59329	Sik1	salt-inducible kinase 1 [Source:RGD Symbol;Acc:69407]	297.93	17.6823	14081.3	1569.37	4776.99	4776.99	24755.3	41130.6	8380.03	-2.28808	0.164891	8.81174e-44	8.65994e-43	Other	kinase
ENSRNOG00000017319	65037	Mertk	MER proto-oncogene, tyrosine kinase [Source:RGD Symbol;Acc:69283]	72.0418	4.18227	3240.25	344.917	4439.99	4439.99	5574.65	9253.65	1895.66	-2.28632	0.0889239	8.82408e-146	3.57964e-144	Plasma Membrane	kinase
ENSRNOG00000002671	83782	Nme2	NME/NM23 nucleoside diphosphate kinase 2 [Source:RGD Symbol;Acc:619877]	777.89	45.7353	4273.67	453.5	538.993	538.993	7307.9	12128.1	2487.65	-2.28419	0.0900333	5.34493e-142	2.07049e-140	Nucleus	kinase
ENSRNOG00000013647	289757	Polm	polymerase (DNA) mu [Source:RGD Symbol;Acc:1308247]	21.5005	1.26603	656.667	70.8333	3021.99	3021.99	1133.23	1880.24	386.227	-2.27925	0.114886	1.36642e-87	2.74487e-86	Nucleus	enzyme
ENSRNOG00000005124	313866	Plekhh2	pleckstrin homology, MyTH4 and FERM domain containing H2 [Source:RGD Symbol;Acc:1304935]	13.5648	0.79388	636.856	68.1353	4628.99	4629.99	1095.75	1816.68	374.818	-2.27783	0.108325	3.65274e-98	8.5079e-97	Cytoplasm	other
ENSRNOG00000008465	171411	Tmem176b	transmembrane protein 176B [Source:RGD Symbol;Acc:708403]	320.708	19.1635	3180.17	337	974.615	963.737	5420.91	8991.67	1850.15	-2.27662	0.132463	3.33487e-66	4.91447e-65	Other	other
ENSRNOG00000060594	29515	Atn1	atrophin 1 [Source:RGD Symbol;Acc:61832]	28.0822	1.66053	932.67	107.75	3347.99	3347.99	1615.86	2714.26	517.47	-2.27361	0.650281	0.000471667	0.000910058	Nucleus	transcription regulator
ENSRNOG00000010626	170897	Sphk1	sphingosine kinase 1 [Source:RGD Symbol;Acc:620048]	57.9692	3.48038	1389.67	136.833	2480.65	2101.46	2316.6	3844.39	788.809	-2.26989	0.236811	9.22223e-22	5.05751e-21	Cytoplasm	kinase
ENSRNOG00000016950	498803	Otud1	OTU deubiquitinase 1 [Source:RGD Symbol;Acc:1563344]	74.9963	4.41635	872.917	95.1667	1160.99	1160.99	1519.86	2517.26	522.457	-2.26523	0.129603	2.09783e-68	3.1715e-67	Other	peptidase
ENSRNOG00000000414	100365935	Cep85l	centrosomal protein 85-like [Source:RGD Symbol;Acc:2319745]	24.9762	1.47848	650.75	69.4167	2568.98	2515.67	1097.47	1819.54	375.407	-2.26424	0.163154	8.62196e-44	8.48484e-43	Cytoplasm	other
ENSRNOG00000019270	117264	P2ry6	pyrimidinergic receptor P2Y6 [Source:RGD Symbol;Acc:620269]	3.12727	0.185516	72.5558	8.09927	2257.99	2257.99	122.379	204.136	40.6228	-2.26249	0.371593	1.13893e-09	3.53367e-09	Plasma Membrane	G-protein coupled receptor
ENSRNOG00000003772	29317	Csrp2	cysteine and glycine-rich protein 2 [Source:RGD Symbol;Acc:61950]	190.904	11.1794	1376.42	160.417	704.81	810.911	2541.68	4225.72	857.637	-2.26154	0.397725	1.29906e-08	3.72868e-08	Nucleus	other
ENSRNOG00000019014	29633	Ndst1	N-deacetylase/N-sulfotransferase 1 [Source:RGD Symbol;Acc:69303]	37.0311	2.18179	1447.58	158.333	3838.99	3838.99	2483.96	4112.26	855.665	-2.25835	0.141004	9.85063e-58	1.26143e-56	Cytoplasm	enzyme
ENSRNOG00000012083	303692	St6galnac2	ST6 N-acetylgalactosaminide alpha-2,6-sialyltransferase 2 [Source:RGD Symbol;Acc:1560747]	10.3834	0.632478	190.833	20.8333	1807.99	1807.99	328.024	543.172	112.875	-2.2542	0.193664	2.58655e-31	1.88965e-30	Cytoplasm	enzyme
ENSRNOG00000004390	25401	Alx1	ALX homeobox 1 [Source:RGD Symbol;Acc:2273]	50.1919	2.99407	794.5	86.5833	1548.99	1548.99	1360.8	2250.63	470.974	-2.25232	0.113572	1.58599e-87	3.18156e-86	Nucleus	transcription regulator
ENSRNOG00000000958	NA	AABR07055943.1		2.17263	0.123931	19.7983	2.0317	905.993	905.993	34.2924	57.0561	11.5286	-2.25185	0.494247	5.21053e-06	1.22792e-05	Cytoplasm	peptidase
ENSRNOG00000011696	81680	Lifr	leukemia inhibitory factor receptor alpha [Source:RGD Symbol;Acc:621431]	17.5638	1.0505	929.541	101.287	5180.99	5180.99	1592.56	2633.38	551.74	-2.25148	0.10532	2.16466e-101	5.30415e-100	Plasma Membrane	transmembrane receptor
ENSRNOG00000028381	NA	AABR07032255.1		45.2221	2.65116	67.7275	7.45237	150.326	150.326	118.473	196.214	40.7321	-2.24891	0.28595	3.69995e-15	1.55539e-14	NA	NA
ENSRNOG00000013945	308451	Itpkc	inositol-trisphosphate 3-kinase C [Source:RGD Symbol;Acc:631336]	47.1398	2.76999	1453.83	161.583	3083.99	3083.99	2542.97	4206.02	879.925	-2.24776	0.188244	7.26561e-33	5.53217e-32	Cytoplasm	kinase
ENSRNOG00000003554	363464	Piga	phosphatidylinositol glycan anchor biosynthesis, class A [Source:RGD Symbol;Acc:1589723]	22.3479	1.34997	652.583	72.1667	2904.99	2904.99	1135.8	1877.81	393.798	-2.24697	0.158352	1.06092e-45	1.0812e-44	Cytoplasm	enzyme
ENSRNOG00000006719	313253	Zfp618	zinc finger protein 618 [Source:RGD Symbol;Acc:1310743]	14.4914	0.861562	429.777	47.0317	2927.99	2927.99	742.856	1227.22	258.495	-2.24604	0.139278	1.66502e-58	2.15567e-57	Other	other
ENSRNOG00000009264	266806	Erc1	ELKS/RAB6-interacting/CAST family member 1 [Source:RGD Symbol;Acc:628733]	23.8488	1.42203	1955.25	219.75	8033.76	8298.84	3403.65	5621.66	1185.64	-2.24362	0.0973322	1.43091e-117	4.29095e-116	Cytoplasm	other
ENSRNOG00000050215	NA	Rn60_20_0038.1		5.1234	0.311437	69.0833	7.91667	1344.99	1344.99	119.796	199.189	40.4026	-2.24096	0.322957	3.95158e-12	1.42632e-11	NA	NA
ENSRNOG00000020189	290232	Tinf2	TERF1 interacting nuclear factor 2 [Source:RGD Symbol;Acc:1359192]	120.336	7.21903	1735.29	194.287	1447.99	1447.99	3050.06	5037.86	1062.27	-2.23998	0.149305	7.04283e-51	7.98551e-50	Nucleus	other
ENSRNOG00000020113	294014	Cnnm2	cyclin and CBS domain divalent metal cation transport mediator 2 [Source:RGD Symbol;Acc:1308162]	61.679	3.71004	1920.08	211.417	3065.99	3065.99	3314.78	5472.33	1157.22	-2.23939	0.101799	3.00045e-107	7.86688e-106	Plasma Membrane	transporter
ENSRNOG00000015797	311633	Neurl2	neuralized E3 ubiquitin protein ligase 2 [Source:RGD Symbol;Acc:1306409]	9.57677	0.566203	120.083	13.25	1248.99	1248.99	209.308	345.856	72.7593	-2.23818	0.227241	6.89854e-23	3.9354e-22	Cytoplasm	other
ENSRNOG00000011513	363494	Gla	galactosidase, alpha [Source:RGD Symbol;Acc:1589721]	117.507	7.05159	1258.25	138.667	1055.99	1055.99	2174.35	3589.03	759.657	-2.23818	0.106597	7.04818e-98	1.63384e-96	Cytoplasm	enzyme
ENSRNOG00000008761	65153	Ncs1	neuronal calcium sensor 1 [Source:RGD Symbol;Acc:68417]	25.4456	1.51016	1082.08	118	4186.99	4186.99	1867.57	3082.33	652.813	-2.238	0.128162	2.7743e-68	4.18552e-67	Plasma Membrane	other
ENSRNOG00000016512	363142	Sema3b	semaphorin 3B [Source:RGD Symbol;Acc:1310079]	3.85888	0.236643	89.4167	9.91667	2303.99	2303.99	155.482	257.01	53.9539	-2.23416	0.24909	2.9843e-19	1.48848e-18	Extracellular Space	other
ENSRNOG00000005935	171553	A3galt2	alpha 1,3-galactosyltransferase 2 [Source:RGD Symbol;Acc:727913]	56.4681	3.38554	979.333	107.667	1701.99	1701.99	1685.93	2781	590.859	-2.23242	0.121832	5.35719e-75	9.02381e-74	Cytoplasm	enzyme
ENSRNOG00000020927	361576	Tulp2	tubby-like protein 2 [Source:RGD Symbol;Acc:1310551]	2.44873	0.152381	35.1667	4.16667	1429.52	1440.65	62.5065	103.741	21.2717	-2.22971	0.348679	1.60812e-10	5.27279e-10	Other	enzyme
ENSRNOG00000008144	24508	Irf1	interferon regulatory factor 1 [Source:RGD Symbol;Acc:2920]	151.235	9.4496	2816.42	320	1839.99	1839.99	4880.14	8049.89	1710.39	-2.22767	0.153109	5.88218e-48	6.30715e-47	Nucleus	transcription regulator
ENSRNOG00000004917	304893	Rasal2	RAS protein activator like 2 [Source:RGD Symbol;Acc:1307566]	29.6837	1.78509	1131.25	123.833	3738.04	3676.23	1922.88	3172	673.766	-2.2276	0.131107	9.61456e-65	1.39021e-63	Other	other
ENSRNOG00000033434	156117	Casp12	caspase 12 [Source:RGD Symbol;Acc:621758]	38.4568	2.3531	423.25	46.0833	1074.09	1073.99	725.643	1195.53	255.754	-2.22545	0.15692	1.18377e-45	1.20304e-44	Cytoplasm	peptidase
ENSRNOG00000010875	691931	LOC691931	hypothetical protein LOC691931 [Source:RGD Symbol;Acc:1593351]	34.0833	2.07893	176.583	19.4167	507.993	507.993	304.471	501.213	107.73	-2.22101	0.176262	2.0951e-36	1.73747e-35	Other	other
ENSRNOG00000012937	291999	Wwp2	WW domain containing E3 ubiquitin protein ligase 2 [Source:RGD Symbol;Acc:1310091]	109.325	6.64077	2486.5	283	2283.99	2283.99	4381.44	7218.63	1544.26	-2.2201	0.134558	3.71526e-61	5.03785e-60	Cytoplasm	enzyme
ENSRNOG00000002524	117549	Gpr37	G protein-coupled receptor 37 [Source:RGD Symbol;Acc:619848]	6.69666	0.399231	200.083	22.75	2984.99	2984.99	350.469	578.173	122.765	-2.21733	0.229063	3.66754e-22	2.04352e-21	Plasma Membrane	G-protein coupled receptor
ENSRNOG00000004720	29712	Kcnj2	potassium voltage-gated channel subfamily J member 2 [Source:RGD Symbol;Acc:61968]	3.76449	0.233275	57.4167	6.66667	1471.99	1471.99	96.5824	160.594	32.5705	-2.21432	0.450734	8.98281e-07	2.25442e-06	Plasma Membrane	ion channel
ENSRNOG00000016244	365352	Mical2	microtubule associated monooxygenase, calponin and LIM domain containing 2 [Source:RGD Symbol;Acc:1311773]	106.235	6.33241	3168.17	346.5	2955.11	2924.44	5454.61	8977.87	1931.35	-2.21339	0.130644	2.20122e-64	3.15473e-63	Cytoplasm	enzyme
ENSRNOG00000020344	689421	Sntb2	syntrophin, beta 2 [Source:RGD Symbol;Acc:1592340]	8.42757	0.516007	125.583	14.25	1490.99	1490.99	220.577	363.335	77.819	-2.21052	0.21358	4.18982e-25	2.56446e-24	Plasma Membrane	other
ENSRNOG00000016756	292661	Ptgir	prostaglandin I2 (prostacyclin) receptor (IP) [Source:RGD Symbol;Acc:1310890]	88.6352	5.364	2902.08	327.167	3235.99	3235.99	5042.69	8297.02	1788.37	-2.20919	0.139512	1.78242e-56	2.22483e-55	Plasma Membrane	G-protein coupled receptor
ENSRNOG00000036701	287876	Actg1	actin, gamma 1 [Source:RGD Symbol;Acc:1304556]	467.166	29.6817	4358.38	497.893	920.993	920.993	7515.37	12450.5	2580.26	-2.20862	0.492465	7.29746e-06	1.6989e-05	Cytoplasm	other
ENSRNOG00000024197	NA	AABR07049149.1		8.32948	0.501952	21.1982	2.269	257.993	257.993	37.6174	62.2806	12.9541	-2.20824	0.557165	7.39059e-05	0.000155388	NA	NA
ENSRNOG00000018651	290986	Agtpbp1	ATP/GTP binding protein 1 [Source:RGD Symbol;Acc:1306307]	44.8648	2.7891	1942.58	215.333	4244.86	4225.66	3339.42	5491.95	1186.9	-2.20683	0.126399	2.92818e-68	4.41311e-67	Nucleus	peptidase
ENSRNOG00000000779	361784	Znrd1	zinc ribbon domain containing 1 [Source:RGD Symbol;Acc:1303114]	383.704	23.4244	1187.08	141.333	306.965	325.663	2125.69	3496.64	754.734	-2.20653	0.125103	1.26384e-69	1.94901e-68	Nucleus	transcription regulator
ENSRNOG00000018359	81516	Smad7	SMAD family member 7 [Source:RGD Symbol;Acc:69314]	56.0109	3.53483	2311.08	267.75	4087.99	4087.99	4027.49	6624.61	1430.36	-2.2045	0.1468	5.68213e-51	6.45271e-50	Nucleus	transcription regulator
ENSRNOG00000019568	24518	Jund	JunD proto-oncogene, AP-1 transcription factor subunit [Source:RGD Symbol;Acc:2945]	615.268	37.3714	8855.08	1034.58	1471.99	1471.99	15903.4	26161.7	5645.17	-2.20283	0.197553	7.11632e-29	4.88607e-28	Nucleus	transcription regulator
ENSRNOG00000021079	58971	Fxyd1	FXYD domain-containing ion transport regulator 1 [Source:RGD Symbol;Acc:69306]	1007.86	62.1043	3351	378	325.993	325.993	5787.21	9508.63	2065.79	-2.20033	0.0988143	7.66648e-110	2.06571e-108	Plasma Membrane	ion channel
ENSRNOG00000003998	303468	Sgca	sarcoglycan, alpha [Source:RGD Symbol;Acc:1308062]	57.5188	3.54588	863.5	97	1485.99	1485.99	1505.41	2472.01	538.817	-2.1995	0.118309	3.78715e-77	6.62064e-76	Plasma Membrane	other
ENSRNOG00000007377	83467	Slit3	slit guidance ligand 3 [Source:RGD Symbol;Acc:69311]	243.683	14.9023	13762.6	1547.08	5552.99	5552.99	23826.6	39144.2	8509.1	-2.19902	0.109131	2.67603e-90	5.56705e-89	Extracellular Space	other
ENSRNOG00000025075	361615	Relt	RELT tumor necrosis factor receptor [Source:RGD Symbol;Acc:1305381]	19.7737	1.3402	463.833	57	2337.82	2298.3	835.642	1374.36	296.924	-2.19802	0.14783	5.27713e-50	5.91006e-49	Plasma Membrane	transmembrane receptor
ENSRNOG00000005811	NA	AABR07063544.1		249.43	16.0957	4411.19	518.989	1730.99	1730.99	7598.8	12493.3	2704.3	-2.19729	0.197877	1.19468e-28	8.11868e-28	Other	other
ENSRNOG00000011310	63885	Pde10a	phosphodiesterase 10A [Source:RGD Symbol;Acc:68434]	12.0962	0.765616	384.5	44.75	3155.63	3155.22	674.181	1107.79	240.568	-2.19319	0.13465	1.19869e-59	1.58422e-58	Cytoplasm	enzyme
ENSRNOG00000018839	25054	Ntrk2	neurotrophic receptor tyrosine kinase 2 [Source:RGD Symbol;Acc:3213]	68.2788	4.22113	4651.45	531.445	6708.06	6695.99	8072.84	13246.5	2899.2	-2.1882	0.122053	7.08925e-72	1.12779e-70	Plasma Membrane	kinase
ENSRNOG00000020342	102549710	Samd11	sterile alpha motif domain containing 11 [Source:RGD Symbol;Acc:1310271]	23.1745	1.43982	340.25	39	1457.99	1457.99	595.797	977.212	214.382	-2.18637	0.14083	2.35147e-54	2.83106e-53	Nucleus	other
ENSRNOG00000059961	59326	Rapgef3	Rap guanine nucleotide exchange factor 3 [Source:RGD Symbol;Acc:621869]	86.0573	5.42573	2608.73	317.148	3027	3132.37	4693.94	7700.24	1687.63	-2.18625	0.113661	1.89045e-82	3.50356e-81	Nucleus	other
ENSRNOG00000057556	312607	Pdzrn3	PDZ domain containing RING finger 3 [Source:RGD Symbol;Acc:1305250]	35.0771	2.17953	1388.06	159.722	3901.99	3901.99	2412.76	3958.25	867.267	-2.18597	0.116464	1.33896e-78	2.37307e-77	Extracellular Space	enzyme
ENSRNOG00000061862	80338	Zbtb10	zinc finger and BTB domain containing 10 [Source:RGD Symbol;Acc:708377]	40.9326	2.60443	1179.75	133.083	2836.2	2778.1	2024.23	3321.23	727.237	-2.18597	0.124377	3.80765e-69	5.81055e-68	Nucleus	other
ENSRNOG00000019283	29597	P2ry2	purinergic receptor P2Y2 [Source:RGD Symbol;Acc:62088]	16.8941	1.05615	263.552	30.3948	1535.99	1535.99	457.306	750.896	163.715	-2.18535	0.148541	5.38943e-49	5.90896e-48	Plasma Membrane	G-protein coupled receptor
ENSRNOG00000001979	266766	Rcan1	regulator of calcineurin 1 [Source:RGD Symbol;Acc:631338]	84.7367	5.29463	1673.83	192.167	1948.99	1948.99	2913.61	4776.64	1050.58	-2.18304	0.09139	4.17037e-126	1.37792e-124	Nucleus	other
ENSRNOG00000015415	85428	Rhoq	ras homolog family member Q [Source:RGD Symbol;Acc:621626]	107.681	6.67975	3941.24	452.806	3651.99	3651.99	6938.33	11374	2502.7	-2.18062	0.131267	5.70034e-62	7.81669e-61	Plasma Membrane	enzyme
ENSRNOG00000046955	315136	Cbx6	chromobox 6 [Source:RGD Symbol;Acc:1307314]	171.937	10.7314	4983.75	574.583	2857.99	2857.99	8672.26	14214.9	3129.65	-2.18061	0.101878	1.22085e-101	3.00155e-100	Nucleus	other
ENSRNOG00000019181	60324	Synpo	synaptopodin [Source:RGD Symbol;Acc:620668]	89.2462	5.6063	2375.58	279.5	2630.96	2638.31	4162.4	6822.75	1502.05	-2.17809	0.13431	3.82826e-59	5.01416e-58	Cytoplasm	other
ENSRNOG00000010452	25309	Cycs	cytochrome c, somatic [Source:RGD Symbol;Acc:2451]	363.426	22.6279	3698.07	417.136	992.993	992.993	6375.38	10445.2	2305.52	-2.17761	0.114033	2.70989e-81	4.98428e-80	Cytoplasm	transporter
ENSRNOG00000027066	364858	Stk32a	serine/threonine kinase 32A [Source:RGD Symbol;Acc:1308338]	0.879859	0.0513583	42.0919	4.90703	4800.99	4800.99	74.1047	122.231	25.9783	-2.1758	0.445002	1.01134e-06	2.52773e-06	Other	kinase
ENSRNOG00000019985	63882	Asic4	acid sensing ion channel 4 [Source:RGD Symbol;Acc:621068]	2.26455	0.133075	54.4167	6.16667	2420.99	2420.99	96.6688	158.706	34.6314	-2.17461	0.360141	1.55824e-09	4.78482e-09	Plasma Membrane	ion channel
ENSRNOG00000013535	25409	Cdh6	cadherin 6 [Source:RGD Symbol;Acc:2322]	97.9284	6.13321	2155.92	249.083	2165.99	2165.99	3747.42	6135.59	1359.25	-2.17146	0.108258	1.70991e-89	3.53204e-88	Plasma Membrane	other
ENSRNOG00000018378	116600	Cacnb2	calcium voltage-gated channel auxiliary subunit beta 2 [Source:RGD Symbol;Acc:67385]	46.8205	3.03253	822.25	102.083	1738.6	1822.62	1475.72	2417.01	534.441	-2.16773	0.13671	1.27119e-56	1.59215e-55	Plasma Membrane	ion channel
ENSRNOG00000039759	554353	Gpr34	G protein-coupled receptor 34 [Source:RGD Symbol;Acc:1563681]	5.97815	0.388031	65.75	7.83333	1091.99	1091.99	114.751	188.809	40.6942	-2.1641	0.311748	3.87058e-12	1.39743e-11	Plasma Membrane	G-protein coupled receptor
ENSRNOG00000015594	363231	Rftn2	raftlin family member 2 [Source:RGD Symbol;Acc:1307304]	21.322	1.34897	277.333	32.4167	1283.99	1283.99	484.5	791.746	177.254	-2.15433	0.149332	3.53047e-47	3.72536e-46	Other	other
ENSRNOG00000008696	299700	RGD1563365	similar to DNA segment, Chr 10, Wayne State University 102, expressed [Source:RGD Symbol;Acc:1563365]	48.9584	3.14669	489	57	981.993	981.993	851.852	1391.1	312.606	-2.15327	0.115846	4.076e-77	7.10333e-76	Other	other
ENSRNOG00000015896	503214	Rbpms2	RNA binding protein with multiple splicing 2 [Source:RGD Symbol;Acc:1561222]	243.832	15.5509	4235.34	495.417	1720.86	1710.43	7399.93	12083.8	2716.06	-2.15131	0.0942155	2.11207e-115	6.11998e-114	Cytoplasm	other
ENSRNOG00000052498	58844	Grb14	growth factor receptor bound protein 14 [Source:RGD Symbol;Acc:61869]	3.35819	0.220204	48.0833	5.5	1409.99	1409.99	83.983	137.338	30.6283	-2.14873	0.342145	3.38218e-10	1.08605e-09	Plasma Membrane	other
ENSRNOG00000031700	365057	Map3k5	mitogen-activated protein kinase kinase kinase 5 [Source:RGD Symbol;Acc:1306565]	28.0918	1.81707	1118	131.75	3928	3919.75	1955.29	3189.07	721.508	-2.1422	0.103465	3.15741e-95	7.06138e-94	Cytoplasm	kinase
ENSRNOG00000033490	300520	Vsig2	V-set and immunoglobulin domain containing 2 [Source:RGD Symbol;Acc:1561274]	5.45475	0.355961	53.6667	6.33333	967.993	967.993	93.3495	152.683	34.016	-2.13575	0.28814	1.24229e-13	4.86131e-13	Plasma Membrane	other
ENSRNOG00000042519	315686	Peak1	pseudopodium-enriched atypical kinase 1 [Source:RGD Symbol;Acc:1312026]	23.8066	1.5631	1658.08	200.083	6803.99	6803.99	2876.32	4687.82	1064.83	-2.13086	0.138657	2.69125e-53	3.16194e-52	Plasma Membrane	kinase
ENSRNOG00000001888	303798	Arvcf	armadillo repeat gene deleted in velo-cardio-facial syndrome [Source:RGD Symbol;Acc:1306655]	121.192	7.92192	4336	522.333	3552.99	3552.99	7642.07	12446	2838.11	-2.12915	0.116931	4.40632e-74	7.31248e-73	Plasma Membrane	other
ENSRNOG00000011504	298024	Akap2	A-kinase anchoring protein 2 [Source:RGD Symbol;Acc:1305135]	286.943	17.8343	8386.58	1049.82	2876.21	3175.46	14943.9	24334.9	5552.92	-2.12859	0.105424	1.17918e-90	2.46716e-89	Plasma Membrane	other
ENSRNOG00000024089	294925	Fndc3b	fibronectin type III domain containing 3B [Source:RGD Symbol;Acc:1311673]	32.8186	2.14851	1215.17	146.333	3641.99	3641.99	2123.2	3456.97	789.435	-2.12487	0.102846	7.82725e-95	1.73987e-93	Cytoplasm	other
ENSRNOG00000014204	311187	Pacsin3	protein kinase C and casein kinase substrate in neurons 3 [Source:RGD Symbol;Acc:1307327]	104.927	6.83376	1625.33	195.75	1528.33	1531.75	2855.16	4645.78	1064.54	-2.12287	0.0961503	5.07291e-108	1.347e-106	Cytoplasm	other
ENSRNOG00000026504	498366	Fam114a1	family with sequence similarity 114, member A1 [Source:RGD Symbol;Acc:1560201]	33.6344	2.21025	511.769	61.2974	1496.99	1496.99	895.501	1457.39	333.609	-2.1225	0.12711	1.35256e-62	1.87943e-61	Extracellular Space	other
ENSRNOG00000058646	29344	Zfp36l1	zinc finger protein 36, C3H type-like 1 [Source:RGD Symbol;Acc:62009]	489.233	32.3572	12502.7	1521.73	2520.99	2520.99	21935	35683.3	8186.68	-2.12122	0.0972776	2.04157e-105	5.23071e-104	Nucleus	transcription regulator
ENSRNOG00000002824	317241	Rlim	ring finger protein, LIM domain interacting [Source:RGD Symbol;Acc:1559832]	59.2886	3.64329	1034.54	119.486	1732.05	1782.09	1768.72	2873.86	663.581	-2.11509	0.155497	3.88895e-42	3.67362e-41	Nucleus	enzyme
ENSRNOG00000033119	25031	Plcb4	phospholipase C, beta 4 [Source:RGD Symbol;Acc:3345]	75.0967	4.98852	3496.87	466.083	4568.86	5032.84	6429.93	10446.7	2413.13	-2.11248	0.0761372	1.96593e-169	9.69945e-168	Cytoplasm	enzyme
ENSRNOG00000011526	25507	Pcsk6	proprotein convertase subtilisin/kexin type 6 [Source:RGD Symbol;Acc:3246]	5.0685	0.336964	198.917	25.25	3940.99	3940.99	354.245	577.573	130.916	-2.11126	0.245511	8.01094e-18	3.78003e-17	Extracellular Space	peptidase
ENSRNOG00000033893	114862	Cacna1h	calcium voltage-gated channel subunit alpha1 H [Source:RGD Symbol;Acc:68943]	146.263	9.61647	11242.8	1371.49	7663.99	7663.99	19950.6	32408.8	7492.31	-2.1105	0.101294	2.06931e-96	4.69987e-95	Plasma Membrane	ion channel
ENSRNOG00000028711	84497	Dgat1	diacylglycerol O-acyltransferase 1 [Source:RGD Symbol;Acc:628673]	142.472	9.38216	2137.58	265.667	1539.99	1539.99	3899.28	6340.19	1458.37	-2.11005	0.208643	4.82754e-24	2.86126e-23	Cytoplasm	enzyme
ENSRNOG00000032391	299488	Esyt2	extended synaptotagmin protein 2 [Source:RGD Symbol;Acc:1565705]	163.865	10.9439	3859.33	475.833	2330.99	2330.99	6799.56	11046.5	2552.62	-2.10934	0.108458	3.00872e-84	5.72873e-83	Plasma Membrane	other
ENSRNOG00000018233	58935	Gas6	growth arrest specific 6 [Source:RGD Symbol;Acc:61913]	55.0833	3.66298	1285.92	156.25	2303.26	2316.42	2237.4	3635.77	839.035	-2.10759	0.140712	1.02209e-50	1.15442e-49	Extracellular Space	growth factor
ENSRNOG00000049177	NA	AABR07024972.1		17.4411	1.15738	107.917	13.0833	614.993	614.993	191.096	310.363	71.8278	-2.10318	0.214652	1.14692e-22	6.49209e-22	NA	NA
ENSRNOG00000003517	303398	Tbx2	T-box 2 [Source:RGD Symbol;Acc:1311014]	453.815	30.1466	4082	501.833	887.993	887.993	7182.63	11657.4	2707.81	-2.10259	0.101277	9.79928e-96	2.21874e-94	Nucleus	transcription regulator
ENSRNOG00000007393	299923	Ndrg1	N-myc downstream regulated 1 [Source:RGD Symbol;Acc:1307303]	201.094	13.636	5498.58	664.167	2700.99	2700.99	9678.02	15714.7	3641.31	-2.10138	0.189703	1.61843e-28	1.09576e-27	Nucleus	kinase
ENSRNOG00000015288	307067	Dip2c	disco-interacting protein 2 homolog C [Source:RGD Symbol;Acc:1560155]	18.6487	1.23783	1097.42	133.417	5752.99	5752.99	1912.63	3104.5	720.764	-2.10132	0.116325	6.0957e-73	9.89129e-72	Other	other
ENSRNOG00000017801	79255	Atf4	activating transcription factor 4 [Source:RGD Symbol;Acc:621863]	1253.65	83.068	14769.9	1837.92	1167.92	1187.48	26327.3	42706.2	9948.35	-2.09997	0.0909867	7.36306e-118	2.2217e-116	Nucleus	transcription regulator
ENSRNOG00000025994	315318	Krt80	keratin 80 [Source:RGD Symbol;Acc:1359177]	1.7931	0.114684	51	6	2855.99	2855.99	91.3115	148.119	34.5037	-2.09989	0.338929	5.80349e-10	1.83649e-09	Cytoplasm	other
ENSRNOG00000011009	498902	Cmtm4	CKLF-like MARVEL transmembrane domain containing 4 [Source:RGD Symbol;Acc:1565098]	34.3126	2.23045	431.583	52.6667	1238.99	1238.99	757.753	1230.44	285.066	-2.09887	0.19332	1.84727e-27	1.2196e-26	Extracellular Space	cytokine
ENSRNOG00000037247	361568	Rras	related RAS viral (r-ras) oncogene homolog [Source:RGD Symbol;Acc:1311443]	342.694	22.5695	2582.08	311.583	742.993	742.993	4541.71	7363.19	1720.22	-2.09705	0.0984601	1.17189e-100	2.84763e-99	Cytoplasm	enzyme
ENSRNOG00000039500	497194	Rnase13	ribonuclease A family member 13 [Source:RGD Symbol;Acc:1359386]	3.89106	0.233092	10.0833	1.08333	254.993	254.993	17.618	28.7364	6.49948	-2.09668	0.652915	0.00132153	0.00242455	Other	other
ENSRNOG00000010105	445415	S100a11	S100 calcium binding protein A11 [Source:RGD Symbol;Acc:1303295]	1332.23	89.7878	1278.57	158.932	94.9195	94.9195	2254.15	3657.31	850.988	-2.09636	0.115182	5.11569e-74	8.48009e-73	Cytoplasm	other
ENSRNOG00000016302	309387	Cnnm1	cyclin and CBS domain divalent metal cation transport mediator 1 [Source:RGD Symbol;Acc:1308728]	1.76921	0.114659	45.75	5.25	2569.99	2569.99	81.1328	131.472	30.7932	-2.09363	0.379446	3.43669e-08	9.57631e-08	Plasma Membrane	other
ENSRNOG00000024345	301455	Pard3b	par-3 family cell polarity regulator beta [Source:RGD Symbol;Acc:1584992]	15.4335	1.03468	536	65.5833	3404.99	3404.99	938.089	1520.56	355.62	-2.09039	0.118342	7.95103e-70	1.23136e-68	Plasma Membrane	other
ENSRNOG00000060605	NA	AABR07071208.2		10.1495	0.661034	22.9167	2.75	221.995	221.995	39.9183	65.1713	14.6652	-2.08955	0.440385	2.08676e-06	5.09106e-06	NA	NA
ENSRNOG00000018394	308854	Chrdl2	chordin-like 2 [Source:RGD Symbol;Acc:1306179]	1.14916	0.0729713	16.2621	1.95488	1410.99	1410.99	28.8347	46.9788	10.6907	-2.08641	0.504542	3.5457e-05	7.73319e-05	Cytoplasm	other
ENSRNOG00000018225	362246	Tp53inp2	tumor protein p53 inducible nuclear protein 2 [Source:RGD Symbol;Acc:735085]	211.651	14.0671	8207.5	1002.58	3827.99	3827.99	14476.6	23437.4	5515.8	-2.08546	0.0949274	5.70834e-107	1.486e-105	Nucleus	other
ENSRNOG00000026059	681021	Paqr6	progestin and adipoQ receptor family member 6 [Source:RGD Symbol;Acc:1584722]	26.7399	1.69595	133.09	17.0032	502.989	553.437	243.118	393.193	93.0421	-2.08539	0.254191	2.32426e-16	1.0336e-15	Plasma Membrane	other
ENSRNOG00000021203	309187	Atl3	atlastin GTPase 3 [Source:RGD Symbol;Acc:1309871]	87.3389	5.84396	1619.42	198.75	1813.99	1813.99	2831.65	4584.31	1078.99	-2.08316	0.114271	2.98427e-74	4.95817e-73	Cytoplasm	other
ENSRNOG00000042410	NA	AABR07043601.1		13.5793	0.868143	37.5569	4.83333	284.993	284.993	68.3113	111.665	24.9578	-2.08309	0.472817	1.0545e-05	2.41757e-05	NA	NA
ENSRNOG00000023404	679958	Slc9b2	solute carrier family 9 member B2 [Source:RGD Symbol;Acc:1598112]	3.90546	0.252155	68.8333	8.41667	1765.99	1765.99	122.972	199.223	46.72	-2.08028	0.284228	2.49709e-13	9.60682e-13	Plasma Membrane	transporter
ENSRNOG00000016671	307548	Dtna	dystrobrevin, alpha [Source:RGD Symbol;Acc:1561985]	14.3946	0.971808	701.417	86.5	4793.99	4793.99	1233.2	1995.55	470.863	-2.07993	0.101483	2.3686e-93	5.1783e-92	Plasma Membrane	other
ENSRNOG00000014869	298096	Wdr31	WD repeat domain 31 [Source:RGD Symbol;Acc:1309367]	3.57002	0.227567	41.0833	5	1141.42	1148.32	72.0766	117.111	27.0425	-2.07686	0.334907	5.59985e-10	1.77359e-09	Other	peptidase
ENSRNOG00000012438	315731	Larp6	La ribonucleoprotein domain family, member 6 [Source:RGD Symbol;Acc:1308414]	13.718	0.915464	295.25	36.6667	2128.99	2128.99	522.216	845.215	199.216	-2.07676	0.151076	5.34883e-43	5.14587e-42	Other	other
ENSRNOG00000016013	293546	Gprc5b	G protein-coupled receptor, class C, group 5, member B [Source:RGD Symbol;Acc:1309510]	16.8718	1.11888	299.833	36.9167	1775.36	1821.9	534.578	864.567	204.588	-2.07542	0.157514	1.20433e-39	1.07049e-38	Plasma Membrane	G-protein coupled receptor
ENSRNOG00000024280	292266	Ccdc170	coiled-coil domain containing 170 [Source:RGD Symbol;Acc:1310945]	3.84827	0.255827	85.3333	9.83333	2137.48	2029.82	142.236	230.966	53.5054	-2.07406	0.284888	3.33129e-13	1.2729e-12	Extracellular Space	other
ENSRNOG00000004688	362950	Rbfox2	RNA binding protein, fox-1 homolog 2 [Source:RGD Symbol;Acc:1311838]	50.7801	3.40108	828	103.083	1609.53	1610.3	1458.64	2358.44	558.842	-2.0718	0.132793	7.09082e-55	8.58659e-54	Nucleus	transcription regulator
ENSRNOG00000017953	307801	Gfod2	glucose-fructose oxidoreductase domain containing 2 [Source:RGD Symbol;Acc:1311198]	13.8899	0.923713	261.417	32.25	1835.99	1835.99	456.005	737.943	174.067	-2.07135	0.196109	4.45903e-26	2.81294e-25	Extracellular Space	enzyme
ENSRNOG00000004091	360613	Cwc25	CWC25 spliceosome-associated protein homolog [Source:RGD Symbol;Acc:1305258]	52.3114	3.59249	1547.63	198.66	2991.99	2991.99	2799.77	4525.34	1074.21	-2.06681	0.175176	3.9731e-32	2.96794e-31	Nucleus	other
ENSRNOG00000030447	100364191	LOC100364191	hCG1994130-like [Source:RGD Symbol;Acc:2321567]	2.32878	0.135734	4.12552	0.458894	186.029	186.029	7.30099	12.1355	2.4665	-2.06583	0.964519	0.0322073	0.048212	NA	NA
ENSRNOG00000059260	NA	AABR07053509.2		1.28903	0.0915645	77.0833	10	6002.99	6002.99	137.508	223.425	51.5905	-2.06248	0.393448	1.58786e-07	4.22387e-07	NA	NA
ENSRNOG00000022060	500261	Magi1	membrane associated guanylate kinase, WW and PDZ domain containing 1 [Source:RGD Symbol;Acc:1586025]	24.1759	1.68883	951.583	123.75	3883.14	3952.61	1715.83	2768.69	662.966	-2.06115	0.0949173	1.47244e-104	3.72677e-103	Plasma Membrane	kinase
ENSRNOG00000003546	302965	Tnfrsf12a	tumor necrosis factor receptor superfamily, member 12a [Source:RGD Symbol;Acc:631329]	62.0104	4.14277	471	59.0833	755.993	755.993	840.165	1356.56	323.766	-2.05958	0.18147	7.46366e-30	5.24539e-29	Plasma Membrane	transmembrane receptor
ENSRNOG00000008990	315430	Amotl1	angiomotin-like 1 [Source:RGD Symbol;Acc:1305268]	71.7792	4.95961	1962.33	248.167	2696.99	2696.99	3471.56	5600.47	1342.64	-2.05668	0.0906609	6.2493e-114	1.77558e-112	Plasma Membrane	other
ENSRNOG00000015232	309419	Pip5k1b	phosphatidylinositol-4-phosphate 5-kinase type 1 beta [Source:RGD Symbol;Acc:1310914]	33.3739	2.21434	740.5	92.9167	2179.1	2278.2	1315	2120.31	509.688	-2.05577	0.12464	4.07543e-61	5.51088e-60	Cytoplasm	kinase
ENSRNOG00000021101	29744	Sema6c	semaphorin 6C [Source:RGD Symbol;Acc:3659]	39.6218	2.71569	1181.42	151.25	2985.77	2997.13	2124.92	3427.39	822.446	-2.05487	0.125715	4.68302e-60	6.24004e-59	Plasma Membrane	other
ENSRNOG00000004303	25358	Timp3	TIMP metallopeptidase inhibitor 3 [Source:RGD Symbol;Acc:3865]	708.16	48.4884	11090.2	1401.58	1540.99	1540.99	19577.8	31567.1	7588.47	-2.05399	0.100527	8.65822e-93	1.87603e-91	Extracellular Space	other
ENSRNOG00000014387	362196	Chac1	ChaC glutathione-specific gamma-glutamylcyclotransferase 1 [Source:RGD Symbol;Acc:1307153]	2.73158	0.185193	37.5833	4.66667	1361.99	1361.99	66.4933	107.538	25.4485	-2.05214	0.335332	9.37407e-10	2.92769e-09	Cytoplasm	enzyme
ENSRNOG00000013162	313436	Zcchc12	zinc finger CCHC-type containing 12 [Source:RGD Symbol;Acc:1359439]	34.7556	2.35712	653.069	82.4167	1881.99	1881.99	1173.89	1891.36	456.418	-2.04811	0.15328	1.00988e-40	9.21768e-40	Nucleus	transcription regulator
ENSRNOG00000008691	84411	Ick	intestinal cell (MAK-like) kinase [Source:RGD Symbol;Acc:71050]	51.2396	3.52905	1117.92	144.167	2150.69	2189.86	1994.07	3213.61	774.531	-2.04811	0.0977174	1.536e-97	3.54933e-96	Cytoplasm	kinase
ENSRNOG00000015118	302890	Cpped1	calcineurin-like phosphoesterase domain containing 1 [Source:RGD Symbol;Acc:1306568]	12.6658	0.875926	238.917	30	1862.99	1862.99	423.746	682.424	165.068	-2.04718	0.147294	6.45761e-44	6.36349e-43	Cytoplasm	enzyme
ENSRNOG00000027833	310538	Fnip2	folliculin interacting protein 2 [Source:RGD Symbol;Acc:1562174]	25.4389	1.75188	1034.01	134.083	4015.17	4050.34	1839.36	2965.09	713.637	-2.04674	0.133506	4.76737e-53	5.57427e-52	Cytoplasm	other
ENSRNOG00000017500	307845	Mtss1l	metastasis suppressor 1-like [Source:RGD Symbol;Acc:1309731]	213.53	14.7707	7005.75	892.667	3239.99	3239.99	12426.8	20013.4	4840.14	-2.04568	0.0857033	6.37551e-126	2.10176e-124	Plasma Membrane	other
ENSRNOG00000020400	498607	Mef2b	myocyte enhancer factor 2B [Source:RGD Symbol;Acc:1561733]	5.59826	0.3799	62.1667	7.75	1108.99	1108.99	111.547	179.512	43.5831	-2.04077	0.278795	2.48033e-13	9.54486e-13	Nucleus	transcription regulator
ENSRNOG00000021110	295264	Mllt11	myeloid/lymphoid or mixed-lineage leukemia; translocated to, 11 [Source:RGD Symbol;Acc:1305525]	100.615	6.96233	1188.08	147.333	1157.99	1157.99	2095.54	3370.87	820.211	-2.0394	0.125112	9.76141e-60	1.29361e-58	Cytoplasm	other
ENSRNOG00000024177	NA	AC096601.1		51.3372	3.79503	85.2643	11.1311	165.132	165.132	151.555	245.456	57.653	-2.03839	0.441681	3.92957e-06	9.36478e-06	NA	NA
ENSRNOG00000004072	65261	Myo1c	myosin IC [Source:RGD Symbol;Acc:620443]	296.042	20.4795	10750.1	1371	3581.99	3581.99	19066.7	30671.8	7461.67	-2.0374	0.0896514	2.49286e-114	7.12441e-113	Cytoplasm	enzyme
ENSRNOG00000017428	29456	Map1b	microtubule-associated protein 1B [Source:RGD Symbol;Acc:3043]	51.4403	3.49007	6068.17	760.75	11659	11659	10783.1	17347.9	4218.32	-2.03653	0.132984	6.15112e-53	7.15785e-52	Cytoplasm	other
ENSRNOG00000005447	360590	Ypel2	yippee-like 2 [Source:RGD Symbol;Acc:1311564]	28.9577	2.00791	575.833	74.4167	1958.99	1958.99	1018.64	1640.53	396.739	-2.0365	0.150318	8.14807e-42	7.64254e-41	Other	other
ENSRNOG00000036827	58977	Ppp1r1a	protein phosphatase 1, regulatory (inhibitor) subunit 1A [Source:RGD Symbol;Acc:62018]	10.0278	0.669875	137.083	17.4167	1341.99	1341.99	241.515	389.313	93.716	-2.03171	0.28132	5.12063e-13	1.93785e-12	Cytoplasm	phosphatase
ENSRNOG00000002110	316729	Fam114a1l1	family with sequence similarity 114, member A1-like 1 [Source:RGD Symbol;Acc:1309701]	2.70455	0.18211	41.3144	5.45255	1558.99	1558.99	75.1557	121.815	28.4961	-2.03099	0.403622	4.8563e-07	1.24642e-06	Extracellular Space	other
ENSRNOG00000018220	64183	Pde4dip	phosphodiesterase 4D interacting protein [Source:RGD Symbol;Acc:708410]	40.1365	2.7443	2969.92	363.25	7298.07	7063.43	5171.11	8307.91	2034.32	-2.02718	0.120313	1.06351e-63	1.50646e-62	Cytoplasm	enzyme
ENSRNOG00000019549	83425	Akap12	A-kinase anchoring protein 12 [Source:RGD Symbol;Acc:70988]	189.771	13.0961	11410.8	1448.08	5953.68	5847.28	20182.8	32435.3	7930.24	-2.02632	0.160371	1.35076e-36	1.12658e-35	Cytoplasm	transporter
ENSRNOG00000001309	83506	Camkk2	calcium/calmodulin-dependent protein kinase kinase 2 [Source:RGD Symbol;Acc:620092]	13.9496	0.984219	271	35.4167	1928.99	1928.99	483.576	778.242	188.909	-2.02585	0.163664	3.43518e-35	2.75192e-34	Cytoplasm	kinase
ENSRNOG00000056150	498407	Purb	purine rich element binding protein B [Source:RGD Symbol;Acc:1559465]	73.3756	5.15487	1668.75	214.917	2250.99	2250.99	2974.04	4776.37	1171.7	-2.025	0.0908819	5.56249e-110	1.50434e-108	Nucleus	transcription regulator
ENSRNOG00000011573	60356	Csad	cysteine sulfinic acid decarboxylase [Source:RGD Symbol;Acc:621030]	54.4207	3.7632	1000.52	128.392	1817.18	1817.51	1780.73	2860.28	701.178	-2.02491	0.126461	1.05303e-57	1.34663e-56	Cytoplasm	enzyme
ENSRNOG00000024363	361526	Sertad1	SERTA domain containing 1 [Source:RGD Symbol;Acc:1549778]	54.6797	3.8112	528.083	68.4167	959.993	959.993	945.026	1518.39	371.663	-2.02415	0.131473	1.74124e-53	2.05904e-52	Nucleus	transcription regulator
ENSRNOG00000018962	29201	Ctf1	cardiotrophin 1 [Source:RGD Symbol;Acc:2442]	9.23945	0.635575	111.667	14.5833	1190.99	1190.99	197.503	318.292	76.7142	-2.02148	0.254906	2.18584e-15	9.27966e-15	Extracellular Space	cytokine
ENSRNOG00000008237	64830	Unc13b	unc-13 homolog B (C. elegans) [Source:RGD Symbol;Acc:619723]	6.55038	0.458686	397.416	49.8012	5936.32	5941.89	698.863	1121.17	276.556	-2.02101	0.145769	1.04045e-43	1.02046e-42	Cytoplasm	other
ENSRNOG00000012147	289724	Nop14	NOP14 nucleolar protein [Source:RGD Symbol;Acc:1305605]	53.3994	3.80317	1325.33	177.583	2495.44	2508.45	2426.1	3895.46	956.751	-2.02048	0.13752	7.22995e-49	7.90907e-48	Nucleus	other
ENSRNOG00000015473	308291	Phactr2	phosphatase and actin regulator 2 [Source:RGD Symbol;Acc:1303141]	47.5119	3.39596	841.917	109.583	1742.19	1720.08	1496.32	2402.82	589.818	-2.0201	0.113997	2.90105e-70	4.53122e-69	Other	other
ENSRNOG00000056446	680317	Endou	endonuclease, poly(U)-specific [Source:RGD Symbol;Acc:1593011]	43.2339	3.00085	1043.83	134	2410.99	2410.99	1878.01	3012.51	743.513	-2.01609	0.144278	2.25858e-44	2.24688e-43	Cytoplasm	peptidase
ENSRNOG00000042026	102547665	LOC102547665	spermatogenesis-associated protein 31D1-like [Source:RGD Symbol;Acc:7632620]	4.3504	0.309368	24.75	3	572.993	572.993	44.6182	72.1706	17.0657	-2.01406	0.582044	0.000539512	0.00103549	Other	other
ENSRNOG00000000299	294515	Foxo3	forkhead box O3 [Source:RGD Symbol;Acc:1309196]	56.0705	3.96724	1439.33	193.167	2566.62	2619.99	2616.73	4196.51	1036.94	-2.0119	0.125453	7.04323e-58	9.05452e-57	Nucleus	transcription regulator
ENSRNOG00000013024	306375	Csgalnact1	chondroitin sulfate N-acetylgalactosaminyltransferase 1 [Source:RGD Symbol;Acc:1307618]	47.3781	3.34669	1468.56	190.662	3050.99	3050.99	2608.15	4181.46	1034.84	-2.01117	0.0918397	2.67138e-106	6.86845e-105	Cytoplasm	enzyme
ENSRNOG00000020044	499288	Mob2	MOB kinase activator 2 [Source:RGD Symbol;Acc:1562983]	153.112	10.7467	1530.83	196.833	982.993	982.993	2717.26	4352.66	1081.87	-2.00739	0.103236	3.22958e-84	6.14124e-83	Nucleus	other
ENSRNOG00000001086	288659	Vps37b	VPS37B, ESCRT-I subunit [Source:RGD Symbol;Acc:1304576]	360.711	25.86	8376.83	1114.92	2312.99	2312.99	15070.5	24129.9	6011.13	-2.00193	0.111271	2.27216e-72	3.64244e-71	Cytoplasm	other
ENSRNOG00000009523	308003	Rab11fip2	RAB11 family interacting protein 2 [Source:RGD Symbol;Acc:1308538]	21.5243	1.51663	397.417	50.9167	1809.99	1809.99	704.714	1127.48	281.95	-2.00188	0.135606	2.55533e-49	2.82499e-48	Cytoplasm	other
ENSRNOG00000014082	300260	Sp7	Sp7 transcription factor [Source:RGD Symbol;Acc:631377]	13.8112	0.98354	167.506	22.3343	1190.69	1217.79	300.45	481.082	119.818	-1.99696	0.17415	1.93545e-30	1.38217e-29	Nucleus	transcription regulator
ENSRNOG00000032463	295347	Rap1a	RAP1A, member of RAS oncogene family [Source:RGD Symbol;Acc:1359694]	150.781	10.7349	3307.33	422.5	2133.99	2133.99	5822.24	9313.39	2331.1	-1.99675	0.109775	6.25499e-74	1.03569e-72	Cytoplasm	enzyme
ENSRNOG00000019965	84574	Tgfb1i1	transforming growth factor beta 1 induced transcript 1 [Source:RGD Symbol;Acc:620173]	290.46	20.4304	5176	670.25	1755.99	1755.99	9223.21	14754.5	3691.94	-1.99656	0.109014	6.31785e-75	1.06175e-73	Nucleus	transcription regulator
ENSRNOG00000011752	295171	Sh3d19	SH3 domain containing 19 [Source:RGD Symbol;Acc:1304885]	48.5523	3.4227	1071.08	138	2162.99	2162.99	1900.05	3038.72	761.375	-1.99613	0.117755	1.87273e-64	2.68657e-63	Plasma Membrane	other
ENSRNOG00000017660	80849	Inpp4a	inositol polyphosphate-4-phosphatase, type I [Source:RGD Symbol;Acc:68386]	29.8836	2.17351	966.417	128.333	3197.99	3197.99	1728.27	2763.92	692.629	-1.99073	0.113546	8.10724e-69	1.23075e-67	Cytoplasm	phosphatase
ENSRNOG00000058153	NA	AABR07013202.1		13.0428	0.947498	84.5723	11.4333	641.993	641.993	150.868	242.295	59.4408	-1.99049	0.262178	3.14748e-14	1.26697e-13	NA	NA
ENSRNOG00000015093	25434	Sparcl1	SPARC like 1 [Source:RGD Symbol;Acc:2531]	5398.33	381.354	138891	18021.2	2528.99	2528.99	247117	394990	99244.4	-1.99014	0.109906	2.76837e-73	4.54773e-72	Extracellular Space	other
ENSRNOG00000038480	299153	Ppp1r36	protein phosphatase 1, regulatory subunit 36 [Source:RGD Symbol;Acc:1309051]	13.4608	0.973781	175.583	22.5833	1279.99	1279.99	312.039	498.351	125.726	-1.98995	0.185593	8.01569e-27	5.17741e-26	Other	other
ENSRNOG00000014152	65199	Kcnip3	potassium voltage-gated channel interacting protein 3 [Source:RGD Symbol;Acc:70888]	6.61676	0.548286	104.548	14.9189	1565.31	1491.49	193.895	310.975	76.8153	-1.98982	0.261797	2.94703e-14	1.18858e-13	Nucleus	transcription regulator
ENSRNOG00000015997	499071	Ccdc106	coiled-coil domain containing 106 [Source:RGD Symbol;Acc:1566222]	13.2271	0.966103	107.917	14.25	812.993	812.993	194.402	311.202	77.602	-1.989	0.243224	2.89375e-16	1.28061e-15	Extracellular Space	other
ENSRNOG00000009482	499380	Emx2	empty spiracles homeobox 2 [Source:RGD Symbol;Acc:1564797]	1.908	0.140384	53.1819	6.96781	2740.99	2740.99	93.8397	150.514	37.1658	-1.98831	0.309964	1.41142e-10	4.64976e-10	Nucleus	transcription regulator
ENSRNOG00000016998	25049	Atxn1	ataxin 1 [Source:RGD Symbol;Acc:3624]	11.8603	0.858464	494.367	64.3423	4099.99	4099.99	880.83	1406.64	355.019	-1.98597	0.138654	1.56647e-46	1.62823e-45	Nucleus	transcription regulator
ENSRNOG00000020573	94268	Efna1	ephrin A1 [Source:RGD Symbol;Acc:620388]	8.07044	0.574921	106.333	14	1328.99	1328.99	193.868	309.784	77.9527	-1.98485	0.242716	2.89369e-16	1.28061e-15	Plasma Membrane	other
ENSRNOG00000020060	282840	Atf5	activating transcription factor 5 [Source:RGD Symbol;Acc:628902]	190.259	13.4821	1598.92	206.417	822.993	822.993	2836.53	4529.8	1143.27	-1.98441	0.13055	3.51625e-52	4.05298e-51	Nucleus	transcription regulator
ENSRNOG00000017819	60350	Cd14	CD14 molecule [Source:RGD Symbol;Acc:620588]	35.8594	2.64263	530.579	71.4168	1490.99	1490.99	966.98	1546.07	387.89	-1.98276	0.226933	2.39016e-18	1.15163e-17	Plasma Membrane	transmembrane receptor
ENSRNOG00000012709	690038	Bag2	Bcl2-associated athanogene 2 [Source:RGD Symbol;Acc:1585173]	7.79075	0.563761	106.833	14.1667	1346.99	1346.99	189.531	303.424	75.6381	-1.98118	0.214148	2.21487e-20	1.15769e-19	Cytoplasm	other
ENSRNOG00000003847	687192	Gid4	GID complex subunit 4 [Source:RGD Symbol;Acc:1588894]	59.7501	4.27738	2564.55	337.324	4204.99	4204.99	4553.12	7268.72	1837.52	-1.98113	0.110231	3.20177e-72	5.11024e-71	Nucleus	other
ENSRNOG00000026649	444984	Dnmt3a	DNA (cytosine-5-)-methyltransferase 3 alpha [Source:RGD Symbol;Acc:1303336]	32.6311	2.38406	1315.25	175.167	3965.99	3955.03	2334.97	3729.49	940.438	-1.98105	0.122805	1.52864e-58	1.98086e-57	Nucleus	enzyme
ENSRNOG00000042579	NA	AABR07072078.1		2.58332	0.180049	15.1667	1.91667	593.993	593.993	27.6036	44.3932	10.8141	-1.98056	0.556756	0.000374649	0.000730686	NA	NA
ENSRNOG00000030920	113912	Rtn4r	reticulon 4 receptor [Source:RGD Symbol;Acc:620810]	20.3403	1.44811	310.083	40.5833	1504.99	1504.99	555.106	885.487	224.726	-1.9791	0.150428	1.56227e-39	1.38443e-38	Plasma Membrane	transmembrane receptor
ENSRNOG00000007551	140581	Patj	PATJ, crumbs cell polarity complex component [Source:RGD Symbol;Acc:1565362]	8.38811	0.614143	627	82.9167	7384.99	7384.99	1122.76	1791.79	453.735	-1.97865	0.130092	3.0558e-52	3.52782e-51	Plasma Membrane	other
ENSRNOG00000004284	29618	Btg1	B-cell translocation gene 1, anti-proliferative [Source:RGD Symbol;Acc:2224]	1098.71	80.6761	14089.6	1870.76	1254.99	1254.99	25002.3	39894.8	10109.8	-1.97788	0.104766	1.69662e-79	3.04766e-78	Nucleus	transcription regulator
ENSRNOG00000060105	100361323	Astn2	astrotactin 2 [Source:RGD Symbol;Acc:2320342]	2.1066	0.150146	85.5833	11.1667	3950.99	3950.99	150.772	241.117	60.4268	-1.97782	0.260804	3.36165e-14	1.35169e-13	Cytoplasm	other
ENSRNOG00000046607	114491	Cited4	Cbp/p300-interacting transactivator, with Glu/Asp-rich carboxy-terminal domain, 4 [Source:RGD Symbol;Acc:620113]	5.72986	0.402613	39.8333	5.33333	684.993	684.993	70.4693	113.312	27.627	-1.97687	0.366357	6.814e-08	1.85899e-07	Nucleus	transcription regulator
ENSRNOG00000050877	170895	Cetn3	centrin 3 [Source:RGD Symbol;Acc:620249]	7.02608	0.469524	55.9656	6.6047	797.993	797.993	100.396	160.618	40.1749	-1.97502	0.462935	1.98743e-05	4.43935e-05	Cytoplasm	other
ENSRNOG00000018232	501099	Srf	serum response factor [Source:RGD Symbol;Acc:1559787]	101.985	7.34517	4016	537.333	3896.99	3896.99	7207.99	11497.8	2918.17	-1.97496	0.114193	5.12914e-67	7.62789e-66	Nucleus	transcription regulator
ENSRNOG00000008586	299699	Aldh1l2	aldehyde dehydrogenase 1 family, member L2 [Source:RGD Symbol;Acc:1309458]	3.53547	0.249242	91.25	12.0833	2561.99	2561.99	164.062	261.881	66.243	-1.96956	0.25445	9.90583e-15	4.09351e-14	Cytoplasm	enzyme
ENSRNOG00000024846	499772	Ier5l	immediate early response 5-like [Source:RGD Symbol;Acc:1561058]	44.1092	3.22928	590.532	82.5	1362.99	1362.99	1087.83	1735.77	439.896	-1.96748	0.20476	7.34454e-22	4.04144e-21	Other	other
ENSRNOG00000026493	361276	Cdnf	cerebral dopamine neurotrophic factor [Source:RGD Symbol;Acc:1307600]	1.19539	0.0818019	31.2134	3.9469	2535.99	2535.99	54.6862	87.4791	21.8932	-1.96665	0.439506	7.6523e-06	1.77868e-05	Other	other
ENSRNOG00000059461	24390	B4galt1	beta-1,4-galactosyltransferase 1 [Source:RGD Symbol;Acc:620900]	75.0507	5.473	1572	212.583	2083.99	2083.99	2840.65	4525.07	1156.23	-1.9639	0.135172	7.9438e-48	8.49277e-47	Cytoplasm	enzyme
ENSRNOG00000033134	499497	Mef2c	myocyte enhancer factor 2C [Source:RGD Symbol;Acc:1563119]	98.4231	7.09505	4425.11	716.417	4428.45	5406.21	8732.67	13902.8	3562.57	-1.96208	0.108841	1.19623e-72	1.92823e-71	Nucleus	transcription regulator
ENSRNOG00000004139	170845	Ndel1	nudE neurodevelopment protein 1-like 1 [Source:RGD Symbol;Acc:621235]	145.593	10.7324	2778.33	389.25	1918.6	1945.76	5116.03	8142.95	2089.11	-1.9574	0.145287	2.26649e-41	2.10425e-40	Nucleus	peptidase
ENSRNOG00000045846	301121	Rfx2	regulatory factor X2 [Source:RGD Symbol;Acc:1588579]	9.33462	0.692079	274.677	37.1082	2916.26	2913.15	495.648	788.29	203.006	-1.95519	0.143156	1.81441e-42	1.72511e-41	Nucleus	transcription regulator
ENSRNOG00000024460	308701	Tarsl2	threonyl-tRNA synthetase-like 2 [Source:RGD Symbol;Acc:1311308]	5.78418	0.419997	100.25	13	1704.99	1704.99	179.748	285.491	74.0054	-1.95403	0.249472	4.77608e-15	2.00028e-14	Other	enzyme
ENSRNOG00000009592	25035	Cyb5r3	cytochrome b5 reductase 3 [Source:RGD Symbol;Acc:2502]	194.773	14.2203	3404.33	456.5	1723.99	1723.99	6108.21	9711.57	2504.85	-1.95391	0.08755	2.48961e-110	6.77063e-109	Cytoplasm	enzyme
ENSRNOG00000043002	296098	Lcmt2	leucine carboxyl methyltransferase 2 [Source:RGD Symbol;Acc:1305829]	10.9589	0.802665	213.417	28.5833	1916.99	1916.99	382.383	607.656	157.109	-1.94982	0.157344	2.88301e-35	2.31592e-34	Cytoplasm	enzyme
ENSRNOG00000021468	60590	Grm8	glutamate metabotropic receptor 8 [Source:RGD Symbol;Acc:619858]	6.91792	0.294664	125.083	8.33333	1865.94	1836.76	174.101	275.782	72.4202	-1.94947	0.449507	1.44501e-05	3.26974e-05	Plasma Membrane	G-protein coupled receptor
ENSRNOG00000029510	316009	Plxnb1	plexin B1 [Source:RGD Symbol;Acc:1310564]	200.28	14.8245	13173.3	1803.67	6519.99	6519.99	23765.9	37764.6	9767.26	-1.94903	0.0888955	1.50336e-106	3.88585e-105	Plasma Membrane	transmembrane receptor
ENSRNOG00000024041	690026	Hils1	histone linker H1 domain, spermatid-specific 1 [Source:RGD Symbol;Acc:1585185]	2.72111	0.194712	16.8333	2.08333	589.993	589.993	29.1063	46.5293	11.6832	-1.94888	0.533309	0.000257874	0.00051099	Nucleus	other
ENSRNOG00000011589	24246	Camk2d	calcium/calmodulin-dependent protein kinase II delta [Source:RGD Symbol;Acc:2263]	87.7804	6.49682	2750.5	413.917	3077.81	3436.33	5181.02	8232.7	2129.34	-1.94833	0.0917723	5.0395e-100	1.21047e-98	Cytoplasm	kinase
ENSRNOG00000006336	301085	Fyco1	FYVE and coiled-coil domain containing 1 [Source:RGD Symbol;Acc:1309069]	48.5715	3.62786	3446.67	504.25	6964.87	7483.18	6407.8	10178.8	2636.77	-1.94695	0.0787467	5.88133e-135	2.11554e-133	Cytoplasm	other
ENSRNOG00000006978	366856	Mterf2	mitochondrial transcription termination factor 2 [Source:RGD Symbol;Acc:1311836]	3.16017	0.243276	45.9919	6.03859	1406.99	1406.99	80.3753	128.226	32.5244	-1.94029	0.419967	3.83554e-06	9.14817e-06	Cytoplasm	transcription regulator
ENSRNOG00000059500	246060	Cdkn1c	cyclin-dependent kinase inhibitor 1C [Source:RGD Symbol;Acc:727892]	41.5651	3.10845	714.083	98.3333	1703.85	1693.87	1288.51	2046.27	530.748	-1.93921	0.120577	3.36673e-58	4.34727e-57	Nucleus	other
ENSRNOG00000055179	100909510	Tsen34l1	tRNA splicing endonuclease subunit 34-like 1 [Source:RGD Symbol;Acc:6503363]	32.5892	2.3448	236.367	33.3785	731.993	731.993	433.451	689.691	177.212	-1.93488	0.314729	7.8591e-10	2.46508e-09	Nucleus	enzyme
ENSRNOG00000005512	681024	Ndufa4	NADH:ubiquinone oxidoreductase subunit A4 [Source:RGD Symbol;Acc:1584719]	131.757	9.87254	778.25	104.75	577.993	577.993	1389.56	2203	576.123	-1.93487	0.116721	1.02423e-61	1.39792e-60	Cytoplasm	enzyme
ENSRNOG00000021437	NA	AABR07073181.1		83.7884	6.25174	6262.83	869.25	7367.99	7367.99	11259.7	17853.8	4665.6	-1.93208	0.127146	3.77366e-52	4.34625e-51	NA	NA
ENSRNOG00000052057	NA	AABR07006727.1		115.617	8.71287	110.75	15.4167	94.9195	94.9195	199.638	317.537	81.7391	-1.93119	0.219103	1.20652e-18	5.88512e-18	NA	NA
ENSRNOG00000016210	293180	Micalcl	MICAL C-terminal like [Source:RGD Symbol;Acc:735042]	1.7108	0.13038	45.1759	7.08333	2587.01	2883.74	85.3305	135.77	34.8909	-1.9277	0.298665	1.08655e-10	3.60063e-10	Cytoplasm	other
ENSRNOG00000016971	307839	Zfp612	zinc finger protein 612 [Source:RGD Symbol;Acc:1307197]	11.713	0.883228	214.083	29.75	1820.99	1820.99	388.875	616.659	161.09	-1.92575	0.163867	6.90551e-32	5.1244e-31	Nucleus	other
ENSRNOG00000018760	307035	Mpp7	membrane palmitoylated protein 7 [Source:RGD Symbol;Acc:1305675]	2.47172	0.182979	50.3333	6.83333	1993.99	1993.99	89.8478	142.856	36.8401	-1.92523	0.328949	4.83719e-09	1.43233e-08	Plasma Membrane	other
ENSRNOG00000013956	171501	Rnf38	ring finger protein 38 [Source:RGD Symbol;Acc:621856]	70.657	5.54424	1249.08	191.917	1744.01	1855.37	2371.28	3755.96	986.594	-1.92405	0.107924	4.29241e-71	6.76228e-70	Nucleus	enzyme
ENSRNOG00000001518	114517	Itga6	integrin subunit alpha 6 [Source:RGD Symbol;Acc:621633]	13.7099	1.06561	795.917	112.333	5756.99	5756.99	1439.22	2281.99	596.452	-1.92379	0.212831	1.5804e-19	7.96416e-19	Plasma Membrane	transmembrane receptor
ENSRNOG00000038251	NA	AABR07002623.1		1.21204	0.0820247	6.5	0.75	497.993	497.993	10.8792	17.5227	4.23567	-1.9233	0.79245	0.0152228	0.0240573	NA	NA
ENSRNOG00000013949	361596	Idh2	isocitrate dehydrogenase (NADP(+)) 2, mitochondrial [Source:RGD Symbol;Acc:1597139]	219.198	16.5674	3254.75	446.917	1458.34	1455.45	5839.3	9239.1	2439.5	-1.91981	0.0742922	3.04405e-147	1.24875e-145	Cytoplasm	enzyme
ENSRNOG00000046803	687105	Arhgef16	Rho guanine nucleotide exchange factor 16 [Source:RGD Symbol;Acc:1588981]	0.985255	0.0740863	41.75	5.83333	4215.25	4207	75.529	120.113	30.945	-1.91412	0.342952	2.38707e-08	6.71432e-08	Cytoplasm	other
ENSRNOG00000014465	100365773	Oca2	OCA2 melanosomal transmembrane protein [Source:RGD Symbol;Acc:2318412]	2.00819	0.145424	49.9167	6.16667	2441.99	2441.99	88.3551	141.276	35.4339	-1.91336	0.628163	0.00231936	0.00411516	Plasma Membrane	transporter
ENSRNOG00000049397	103689941	AABR07049880.1		52.2634	4.01349	1110.16	157.085	2075.99	2075.99	1985.58	3142.2	828.954	-1.91335	0.156924	3.39216e-34	2.66196e-33	Other	other
ENSRNOG00000049900	679357	Irf2bp2	interferon regulatory factor 2 binding protein 2 [Source:RGD Symbol;Acc:1589517]	202.365	15.4371	3055.83	428.75	1508.99	1508.99	5585.99	8830.01	2341.97	-1.91135	0.124748	5.47582e-53	6.39239e-52	Nucleus	transcription regulator
ENSRNOG00000030091	360580	Dusp14	dual specificity phosphatase 14 [Source:RGD Symbol;Acc:1307415]	102.977	7.60164	1199.45	164.083	1140.57	1143.57	2148.49	3395.72	901.256	-1.90801	0.171205	7.60444e-29	5.20897e-28	Other	phosphatase
ENSRNOG00000020552	25445	Fosl1	FOS like 1, AP-1 trancription factor subunit [Source:RGD Symbol;Acc:2627]	15.746	1.19339	231	32.4167	1455.99	1455.99	419.352	663.244	175.46	-1.90799	0.153521	1.83747e-35	1.48339e-34	Nucleus	transcription regulator
ENSRNOG00000020679	25464	Icam1	intercellular adhesion molecule 1 [Source:RGD Symbol;Acc:2857]	123.342	9.3508	3007	424.75	2435.99	2435.99	5498.11	8686.33	2309.9	-1.90769	0.113469	1.97883e-63	2.79486e-62	Plasma Membrane	transmembrane receptor
ENSRNOG00000021403	64373	Rhob	ras homolog family member B [Source:RGD Symbol;Acc:621309]	1547.75	116.176	30459.7	4239.83	1967.99	1967.99	55764.2	88071.8	23456.7	-1.90553	0.124226	4.18033e-53	4.90358e-52	Cytoplasm	enzyme
ENSRNOG00000006329	305549	Peli1	pellino E3 ubiquitin protein ligase 1 [Source:RGD Symbol;Acc:1311199]	84.2012	6.48405	1852.17	261.167	2175.99	2175.99	3360.28	5301.04	1419.51	-1.89819	0.0903562	5.55858e-98	1.29058e-96	Cytoplasm	enzyme
ENSRNOG00000015894	499337	Dock8	dedicator of cytokinesis 8 [Source:RGD Symbol;Acc:1561588]	105.521	7.88287	3946.03	484.421	3696.04	3309.31	6577.84	10378.9	2776.76	-1.89745	0.153166	3.02735e-35	2.4292e-34	Cytoplasm	other
ENSRNOG00000026186	308021	Syde2	synapse defective Rho GTPase homolog 2 [Source:RGD Symbol;Acc:1564206]	0.840889	0.0636614	27.8333	3.66667	3308.99	3308.99	50.9925	80.4842	21.5008	-1.89481	0.446275	2.17795e-05	4.84785e-05	Cytoplasm	other
ENSRNOG00000000281	680409	Prodh1	proline dehydrogenase 1 [Source:RGD Symbol;Acc:1590932]	66.5677	5.16909	1302.92	187.917	1965.05	1969.17	2397.88	3782.48	1013.28	-1.89432	0.145539	9.94623e-39	8.69789e-38	Cytoplasm	enzyme
ENSRNOG00000011358	83617	Hipk3	homeodomain interacting protein kinase 3 [Source:RGD Symbol;Acc:619884]	55.8649	4.31646	2161.58	307.917	3828.27	3811.84	3923.06	6182.26	1663.86	-1.8897	0.106501	1.93873e-70	3.0379e-69	Nucleus	kinase
ENSRNOG00000043387	25669	Cpe	carboxypeptidase E [Source:RGD Symbol;Acc:2394]	677.78	51.8823	12934.7	1817.08	1877.99	1877.99	23380.2	36824	9936.33	-1.88846	0.0837054	1.05153e-112	2.94752e-111	Cytoplasm	peptidase
ENSRNOG00000018532	681178	Pcgf5	polycomb group ring finger 5 [Source:RGD Symbol;Acc:1583513]	17.3472	1.30922	221.417	30	1253.32	1244.52	391.048	616.274	165.823	-1.8849	0.171357	3.82676e-28	2.56947e-27	Cytoplasm	other
ENSRNOG00000012002	361598	Iqgap1	IQ motif containing GTPase activating protein 1 [Source:RGD Symbol;Acc:1311884]	157.848	12.345	9581.92	1362.67	5945.99	5945.99	17254.6	27160.7	7348.57	-1.88365	0.0968194	2.62836e-84	5.01104e-83	Cytoplasm	other
ENSRNOG00000011228	500996	Layn	layilin [Source:RGD Symbol;Acc:1564444]	14.462	1.18933	339.524	50.7149	2343.34	2471.18	645.569	1016.49	274.648	-1.88181	0.264922	1.21842e-12	4.5162e-12	Plasma Membrane	other
ENSRNOG00000008713	362861	Slc41a2	solute carrier family 41 member 2 [Source:RGD Symbol;Acc:1307292]	2.41304	0.192105	103.559	15.401	4262.99	4262.99	187.716	297.018	78.4139	-1.88119	0.291741	1.1324e-10	3.7517e-10	Plasma Membrane	transporter
ENSRNOG00000007821	314862	Dyrk2	dual specificity tyrosine phosphorylation regulated kinase 2 [Source:RGD Symbol;Acc:1312039]	22.0131	1.70817	1231.95	174.444	5497.99	5497.99	2225.06	3501.09	949.036	-1.8807	0.0921532	1.40717e-92	3.03999e-91	Cytoplasm	kinase
ENSRNOG00000023841	171485	Cd99l2	CD99 molecule-like 2 [Source:RGD Symbol;Acc:620896]	4.01571	0.294781	115.645	16.3315	2787.49	3114.36	215.042	337.777	92.3076	-1.87929	0.314193	2.21337e-09	6.72018e-09	Plasma Membrane	other
ENSRNOG00000002828	170842	Tob1	transducer of ErbB-2.1 [Source:RGD Symbol;Acc:621126]	44.3692	3.50381	819.876	119.774	1820.99	1820.99	1485.75	2337.51	633.99	-1.8727	0.146521	2.09092e-37	1.77431e-36	Nucleus	transcription regulator
ENSRNOG00000001294	373066	Ift81	intraflagellar transport 81 [Source:RGD Symbol;Acc:727862]	48.9557	3.82439	908.417	130.167	1820.99	1820.99	1640.87	2579.59	702.162	-1.8716	0.10665	6.05472e-69	9.21074e-68	Extracellular Space	other
ENSRNOG00000002413	317322	Gpc4	glypican 4 [Source:RGD Symbol;Acc:1359399]	93.9126	7.25089	2503.96	356.404	2623.99	2623.99	4536.97	7128.87	1945.07	-1.87157	0.103601	5.99794e-73	9.74349e-72	Plasma Membrane	transmembrane receptor
ENSRNOG00000032136	313838	Cdc42ep3	CDC42 effector protein 3 [Source:RGD Symbol;Acc:1305858]	26.6266	2.12742	462	67.5	1696.99	1696.99	830.748	1307.49	354.006	-1.87037	0.184131	3.05776e-24	1.82267e-23	Cytoplasm	other
ENSRNOG00000016838	29354	Pla2g5	phospholipase A2, group V [Source:RGD Symbol;Acc:62051]	2.23065	0.155628	33	4.5	1465.99	1465.99	59.8685	94.5386	25.1984	-1.86507	0.481089	0.000105849	0.000218955	Extracellular Space	enzyme
ENSRNOG00000046639	83577	Itgae	integrin subunit alpha E [Source:RGD Symbol;Acc:621644]	24.0447	1.9247	871.583	127	3586.37	3557.63	1578.89	2481.06	676.72	-1.865	0.154386	1.34593e-33	1.04608e-32	Plasma Membrane	other
ENSRNOG00000009225	360611	Copz2	coatomer protein complex, subunit zeta 2 [Source:RGD Symbol;Acc:1306948]	68.9662	5.36154	495.167	71.3333	706.993	706.993	897.544	1409.93	385.158	-1.86468	0.132806	8.79243e-45	8.78882e-44	Cytoplasm	transporter
ENSRNOG00000017354	114636	Zyx	zyxin [Source:RGD Symbol;Acc:620698]	242.62	19.1291	5750.67	832.75	2350.99	2350.99	10508.9	16494.8	4523.05	-1.86467	0.0869004	3.88038e-102	9.60492e-101	Plasma Membrane	other
ENSRNOG00000019018	25692	Plat	plasminogen activator, tissue type [Source:RGD Symbol;Acc:3342]	295.191	23.0978	7023.14	990.452	2334.99	2334.99	12707.7	19941.9	5473.52	-1.86399	0.0966572	7.24166e-83	1.35239e-81	Extracellular Space	peptidase
ENSRNOG00000052256	499088	Dact3	dishevelled-binding antagonist of beta-catenin 3 [Source:RGD Symbol;Acc:1563892]	58.8415	4.54788	1542.5	222.417	2595.99	2595.99	2813.87	4417.18	1210.57	-1.86342	0.129426	5.35853e-47	5.62184e-46	Cytoplasm	other
ENSRNOG00000008830	360610	Nfe2l1	nuclear factor, erythroid 2-like 1 [Source:RGD Symbol;Acc:1311972]	164.018	12.8256	4382.33	628.833	2620.99	2620.99	7923.64	12434.6	3412.66	-1.86314	0.0940356	2.29156e-87	4.56561e-86	Nucleus	transcription regulator
ENSRNOG00000033776	100359668	LOC100359668	ferritin light chain 2 [Source:RGD Symbol;Acc:2325062]	4.72374	0.392283	15.9709	2.34319	344.993	344.993	29.6877	47.0397	12.3358	-1.86215	0.560237	0.000887814	0.00166074	Cytoplasm	enzyme
ENSRNOG00000018290	365900	Alx3	ALX homeobox 3 [Source:RGD Symbol;Acc:1359270]	87.0146	6.67883	1178.25	169.333	1340.99	1340.99	2150.37	3374.95	925.797	-1.86102	0.155937	7.82497e-33	5.94877e-32	Nucleus	transcription regulator
ENSRNOG00000008415	314910	Nab2	Ngfi-A binding protein 2 [Source:RGD Symbol;Acc:1311712]	20.1066	1.61285	1038.88	154.247	5096.99	5096.99	1888.39	2965.54	811.24	-1.86026	0.171531	2.10554e-27	1.38823e-26	Nucleus	transcription regulator
ENSRNOG00000025881	680726	Rbms3	RNA binding motif, single stranded interacting protein 3 [Source:RGD Symbol;Acc:1588240]	28.2783	2.23193	302.25	44.1667	1052.7	1067.3	553.919	869.256	238.582	-1.85989	0.129067	4.4618e-47	4.69115e-46	Other	other
ENSRNOG00000019638	60374	Lmna	lamin A/C [Source:RGD Symbol;Acc:620456]	613.645	47.8524	12124.8	1782.08	1966.33	1986.76	22458.3	35227.8	9688.92	-1.85913	0.126379	5.49721e-49	6.0226e-48	Nucleus	other
ENSRNOG00000053240	311578	Soga1	suppressor of glucose, autophagy associated 1 [Source:RGD Symbol;Acc:1563627]	44.9503	3.53841	2039.58	297.083	4449.99	4449.99	3689.06	5787.94	1590.18	-1.85849	0.134427	1.79419e-43	1.74916e-42	Extracellular Space	other
ENSRNOG00000046027	NA	AABR07034730.1		1.06489	0.0826195	52.9968	6.73111	4916.99	4916.99	95.8447	151.207	40.4827	-1.85627	0.544725	0.000655077	0.00124486	NA	NA
ENSRNOG00000025423	303823	Map3k13	mitogen-activated protein kinase kinase kinase 13 [Source:RGD Symbol;Acc:1561227]	7.53585	0.570423	295.215	41.5045	3905.3	3905.19	535.873	840.912	230.833	-1.85591	0.198055	7.20664e-21	3.8467e-20	Cytoplasm	kinase
ENSRNOG00000017800	364706	Foxc1	forkhead box C1 [Source:RGD Symbol;Acc:1589718]	172.926	13.4793	6511.66	949.231	3771.99	3771.99	12027.6	18857.1	5197.99	-1.85582	0.126438	8.95013e-49	9.77619e-48	Nucleus	transcription regulator
ENSRNOG00000059487	NA	AABR07045405.2		241.973	19.079	110.417	15.8333	45.2249	45.2249	201.718	316.262	87.1731	-1.85572	0.198173	7.66541e-21	4.08114e-20	NA	NA
ENSRNOG00000010389	171114	Ndrg2	NDRG family member 2 [Source:RGD Symbol;Acc:621874]	649.927	50.8361	11777.1	1685.42	1781.71	1780.14	21365.1	33485.8	9244.44	-1.8555	0.087131	1.24977e-100	3.02178e-99	Cytoplasm	other
ENSRNOG00000000665	114561	Pitpnb	phosphatidylinositol transfer protein, beta [Source:RGD Symbol;Acc:620143]	231.086	17.6042	2377.83	321.25	1006.5	980.287	4161.73	6521.81	1801.65	-1.85367	0.0931523	4.12341e-88	8.38695e-87	Cytoplasm	transporter
ENSRNOG00000031974	361943	Pcdh10	protocadherin 10 [Source:RGD Symbol;Acc:1565811]	56.9091	3.29292	1390.33	176.75	2888.99	2888.99	2884.05	4766.39	1001.7	-1.85233	1.15247	NA	NA	Other	other
ENSRNOG00000049629	682105	Reep2	receptor accessory protein 2 [Source:RGD Symbol;Acc:1586980]	28.7857	2.38996	430.917	69.75	1486.03	1575.03	839.022	1314.64	363.403	-1.85097	0.159642	4.39481e-31	3.18995e-30	Plasma Membrane	other
ENSRNOG00000012420	300673	Bcl9l	B-cell CLL/lymphoma 9-like [Source:RGD Symbol;Acc:1309096]	74.0218	5.86571	4117.08	608.333	5503.99	5503.99	7521.42	11784.2	3258.62	-1.85025	0.128087	2.68796e-47	2.8425e-46	Cytoplasm	other
ENSRNOG00000050978	360704	Hmgn1	high mobility group nucleosome binding domain 1 [Source:RGD Symbol;Acc:1307761]	350.798	28.4707	317.086	46.9031	90.0348	90.0348	582.394	913.361	251.426	-1.84929	0.187525	6.11132e-23	3.49177e-22	Nucleus	transcription regulator
ENSRNOG00000001241	304318	Iqce	IQ motif containing E [Source:RGD Symbol;Acc:1311349]	7.30889	0.586046	156.917	21.6667	2131.07	1965.11	278.444	436.489	120.398	-1.84915	0.180219	1.06073e-24	6.42241e-24	Cytoplasm	other
ENSRNOG00000037199	301016	Spink8	serine peptidase inhibitor, Kazal type 8 [Source:RGD Symbol;Acc:1307150]	118.681	8.88747	809.667	112.083	666.993	666.993	1461.19	2289.76	632.614	-1.84774	0.226115	3.04088e-16	1.34451e-15	Other	other
ENSRNOG00000022572	100911356	LOC100911356	peroxisomal biogenesis factor 19-like [Source:RGD Symbol;Acc:6493558]	5.66286	0.458522	41.3222	5.54181	692.993	692.993	72.0591	113.659	30.4597	-1.84587	0.514667	0.000335114	0.000657089	Cytoplasm	other
ENSRNOG00000031706	498731	RGD1563601	similar to Tpi1 protein [Source:RGD Symbol;Acc:1563601]	49.0243	3.75242	269.224	38.5523	539.993	539.993	488.896	765.631	212.161	-1.84534	0.206643	4.25569e-19	2.11251e-18	Cytoplasm	enzyme
ENSRNOG00000009963	313560	Ctps1	CTP synthase 1 [Source:RGD Symbol;Acc:1311060]	52.3753	4.1793	1322	193.25	2483.99	2483.99	2403.96	3763.12	1044.81	-1.8445	0.0924727	1.61113e-88	3.29077e-87	Nucleus	enzyme
ENSRNOG00000058696	NA	AABR07013701.1		32.5004	2.50412	14	2	42.9015	42.9015	25.6368	40.5039	10.7696	-1.84433	0.50242	0.000241695	0.000480757	NA	NA
ENSRNOG00000018689	315702	RGD1305464	similar to human chromosome 15 open reading frame 39 [Source:RGD Symbol;Acc:1305464]	102.82	8.11626	1960.33	246.167	1886.15	1589.98	3297.65	5163.85	1431.45	-1.84408	0.171416	5.43577e-27	3.53446e-26	Cytoplasm	other
ENSRNOG00000023257	312566	Adamts9	ADAM metallopeptidase with thrombospondin type 1 motif, 9 [Source:RGD Symbol;Acc:1306889]	24.0786	1.92031	1877.33	274	7757.99	7757.99	3452.94	5402.35	1503.53	-1.84318	0.112137	1.0429e-60	1.40244e-59	Extracellular Space	peptidase
ENSRNOG00000019791	361442	Sipa1l2	signal-induced proliferation-associated 1 like 2 [Source:RGD Symbol;Acc:1306269]	24.9454	1.97909	1645	239.583	6486.99	6486.99	2993.35	4683.61	1303.09	-1.84261	0.110422	1.62863e-62	2.25874e-61	Other	other
ENSRNOG00000023931	292765	Ggn	gametogenetin [Source:RGD Symbol;Acc:1306765]	6.12241	0.477326	133.917	19.6667	2203.99	2203.99	249.223	390.139	108.308	-1.8399	0.224229	2.29794e-16	1.02221e-15	Nucleus	other
ENSRNOG00000033984	362628	Ifnlr1	interferon, lambda receptor 1 [Source:RGD Symbol;Acc:1562689]	2.78874	0.221626	103	15.0807	3743.99	3743.99	192.802	301.709	83.8955	-1.83821	0.257974	1.03643e-12	3.85731e-12	Plasma Membrane	transmembrane receptor
ENSRNOG00000030418	501569	Tmem47	transmembrane protein 47 [Source:RGD Symbol;Acc:1564799]	53.5581	4.1888	2136.92	307.872	3922.99	3922.99	3889.38	6080.12	1698.64	-1.83685	0.134234	1.26732e-42	1.21046e-41	Plasma Membrane	other
ENSRNOG00000039924	500413	Triqk	triple QxxK/R motif containing [Source:RGD Symbol;Acc:1561260]	2.52419	0.201274	33.9167	4.5	1323.99	1323.99	61.5693	96.6435	26.4951	-1.83594	0.510275	0.000320758	0.000630295	Other	other
ENSRNOG00000024213	310526	Golim4	golgi integral membrane protein 4 [Source:RGD Symbol;Acc:1310948]	139.361	11.1131	2985.17	440.584	2099.7	2115.05	5448.94	8514.92	2382.97	-1.83452	0.109542	5.94617e-63	8.34178e-62	Cytoplasm	other
ENSRNOG00000000506	294299	Tead3	TEA domain transcription factor 3 [Source:RGD Symbol;Acc:1311583]	57.3248	4.60522	3257.82	481.554	5666.99	5666.99	6011.4	9392.07	2630.73	-1.83369	0.105188	4.67278e-68	7.02794e-67	Nucleus	transcription regulator
ENSRNOG00000000105	116657	Cplx2	complexin 2 [Source:RGD Symbol;Acc:70945]	29.9236	2.40403	629.083	86.9167	2067.99	1982.28	1116.85	1745.45	488.259	-1.83292	0.168531	1.50278e-27	9.94408e-27	Cytoplasm	other
ENSRNOG00000018873	361614	Fam168a	family with sequence similarity 168, member A [Source:RGD Symbol;Acc:1308929]	35.0485	2.8489	1490.58	222.583	4183.99	4183.99	2715.62	4241.45	1189.8	-1.82802	0.115792	3.8188e-56	4.72225e-55	Other	other
ENSRNOG00000046761	NA	AABR07035375.1		4.50061	0.358873	60.1617	8.9434	1283.99	1283.99	106.344	167.317	45.3707	-1.82777	0.414287	1.02492e-05	2.35418e-05	NA	NA
ENSRNOG00000017392	54250	Fgf2	fibroblast growth factor 2 [Source:RGD Symbol;Acc:2609]	1.16135	0.0847347	12.0643	1.68667	1061.99	1061.99	22.8897	36.006	9.77343	-1.82705	0.62087	0.00325327	0.00565738	Extracellular Space	growth factor
ENSRNOG00000048082	NA			47.553	3.83415	116.25	16.5	236.993	236.993	209.176	326.189	92.1642	-1.82587	0.22536	5.40696e-16	2.35852e-15	Nucleus	other
ENSRNOG00000053013	NA	AABR07049466.1		69.7746	5.65913	41.2207	6.52633	61.1483	61.1483	78.1108	123.067	33.154	-1.82437	0.452302	5.49461e-05	0.000117109	NA	NA
ENSRNOG00000014215	117560	Klf9	Kruppel-like factor 9 [Source:RGD Symbol;Acc:70934]	176.844	14.3262	4111.83	608.75	2300.99	2300.99	7545.11	11768.3	3321.93	-1.82302	0.093383	7.15205e-85	1.37252e-83	Nucleus	transcription regulator
ENSRNOG00000003434	304833	Trove2	TROVE domain family, member 2 [Source:RGD Symbol;Acc:1305083]	19.7696	1.57846	712.083	104	3509.99	3509.99	1287.63	2008.47	566.792	-1.82128	0.137985	8.88039e-40	7.92721e-39	Nucleus	other
ENSRNOG00000020433	63836	Actn4	actinin alpha 4 [Source:RGD Symbol;Acc:61816]	1381.9	110.502	49431.3	7563.82	3524.67	3660.09	92111.4	143595	40627.3	-1.81952	0.0995604	1.29499e-74	2.16384e-73	Cytoplasm	transcription regulator
ENSRNOG00000008678	362393	Antxr1	anthrax toxin receptor 1 [Source:RGD Symbol;Acc:1307144]	97.3442	7.74448	3088.33	454.083	3118.99	3118.99	5633.87	8783.65	2484.08	-1.81911	0.12423	1.49142e-48	1.61578e-47	Plasma Membrane	transmembrane receptor
ENSRNOG00000031092	81762	Rock1	Rho-associated coiled-coil containing protein kinase 1 [Source:RGD Symbol;Acc:620424]	117.533	9.55253	5938.5	931.417	4958.34	5269.13	11178.2	17422.6	4933.84	-1.81852	0.0914735	6.02383e-88	1.22353e-86	Cytoplasm	kinase
ENSRNOG00000027456	293693	Cdc42bpg	CDC42 binding protein kinase gamma [Source:RGD Symbol;Acc:1307260]	16.6786	1.3648	969.083	145.083	5759.99	5759.99	1781.66	2777.67	785.648	-1.81734	0.114829	2.04599e-56	2.54511e-55	Cytoplasm	kinase
ENSRNOG00000003228	404280	Mid1ip1	MID1 interacting protein 1 [Source:RGD Symbol;Acc:1303258]	136.69	11.0388	2337.25	345.25	1687.99	1687.99	4284.88	6674.84	1894.92	-1.8162	0.0813148	1.67169e-110	4.56325e-109	Cytoplasm	other
ENSRNOG00000002841	114116	Cdc42bpa	CDC42 binding protein kinase alpha [Source:RGD Symbol;Acc:621406]	59.3501	4.78203	3385.33	502.833	5597.97	5609.5	6179.68	9626.64	2732.72	-1.8141	0.106979	1.69521e-64	2.4367e-63	Cytoplasm	kinase
ENSRNOG00000019566	100911109	LOC100911109	sperm-associated antigen 4 protein-like [Source:RGD Symbol;Acc:6495088]	3.3429	0.237586	32.5738	4.95903	1127.99	1127.99	66.6767	107.898	25.4554	-1.81151	1.00918	0.0726476	0.102309	Cytoplasm	other
ENSRNOG00000032390	NA	AABR07041247.2		33.3008	2.63287	93.997	14.077	278.993	278.993	172.195	268.723	75.6663	-1.81028	0.250626	5.084e-13	1.92449e-12	NA	NA
ENSRNOG00000013328	498642	Rbpms	RNA binding protein with multiple splicing [Source:RGD Symbol;Acc:1561067]	626.708	50.7469	4270.58	728.333	674.183	777.208	8453.99	13158.5	3749.5	-1.81005	0.101581	5.0494e-71	7.94627e-70	Cytoplasm	transcription regulator
ENSRNOG00000020021	293631	Brsk2	BR serine/threonine kinase 2 [Source:RGD Symbol;Acc:1566256]	5.77409	0.475238	110	16.5833	1919.99	1919.99	205.545	320.486	90.6046	-1.80931	0.245664	1.772e-13	6.88436e-13	Cytoplasm	kinase
ENSRNOG00000017067	103690034	NEWGENE_619909	HAUS augmin-like complex, subunit 1 [Source:RGD Symbol;Acc:9177268]	7.98272	0.645294	51.4909	7.84322	629.993	629.993	92.5924	145.156	40.0284	-1.80907	0.377282	1.62674e-06	4.00218e-06	Nucleus	other
ENSRNOG00000003033	287745	Plcd3	phospholipase C, delta 3 [Source:RGD Symbol;Acc:1310903]	59.6789	4.84988	1636.17	246.083	2725.99	2725.99	3022.63	4704.76	1340.51	-1.8086	0.101184	1.86912e-71	2.95739e-70	Cytoplasm	enzyme
ENSRNOG00000034066	24468	Hspa8	heat shock protein family A (Hsp70) member 8 [Source:RGD Symbol;Acc:621725]	346.156	28.8619	6222.51	946.749	1730.99	1730.99	11111.6	17348.4	4874.67	-1.80669	0.34777	2.04645e-07	5.39951e-07	Cytoplasm	enzyme
ENSRNOG00000050441	NA	AABR07028989.1		7.01201	0.580025	122.77	17.3948	1701.38	1702.47	221.239	344.731	97.7459	-1.80516	0.314114	9.09221e-09	2.63929e-08	NA	NA
ENSRNOG00000010233	25687	Cald1	caldesmon 1 [Source:RGD Symbol;Acc:2256]	1742.45	141.258	66968.2	10592.2	3755.98	4023.53	125964	195923	56004.3	-1.80473	0.0993606	1.00555e-73	1.65745e-72	Plasma Membrane	other
ENSRNOG00000050848	687424	Dtx1	deltex 1 [Source:RGD Symbol;Acc:1585380]	6.45011	0.521128	108.333	16.75	1676.99	1676.99	200.176	312.741	87.6109	-1.80467	0.278957	9.84217e-11	3.27042e-10	Nucleus	transcription regulator
ENSRNOG00000001756	100911374	LOC100911374	UBX domain-containing protein 7-like [Source:RGD Symbol;Acc:6493076]	8.70204	0.716137	80.6298	11.7825	896.993	896.993	145.175	226.156	64.1944	-1.80189	0.290852	5.82075e-10	1.84156e-09	Nucleus	other
ENSRNOG00000022822	680906	Fam169b	family with sequence similarity 169, member B [Source:RGD Symbol;Acc:1585883]	12.7844	1.07103	367.003	55.1331	2800.99	2800.99	666.261	1036.53	295.995	-1.79842	0.173407	3.35621e-25	2.05682e-24	Other	other
ENSRNOG00000026880	307764	Usp38	ubiquitin specific peptidase 38 [Source:RGD Symbol;Acc:1311974]	31.6338	2.63592	1320.69	205.25	4189.99	4189.99	2465.97	3833.62	1098.32	-1.79606	0.166742	4.69371e-27	3.05468e-26	Other	peptidase
ENSRNOG00000013136	316064	Oxsr1	oxidative-stress responsive 1 [Source:RGD Symbol;Acc:1310466]	63.7015	5.31391	2787.83	422.5	4317.99	4317.99	5121.67	7957.04	2286.3	-1.796	0.1135	2.13164e-56	2.6494e-55	Nucleus	kinase
ENSRNOG00000012951	364410	Kctd9	potassium channel tetramerization domain containing 9 [Source:RGD Symbol;Acc:1312010]	32.0755	2.65794	947.25	141.917	2898.99	2898.99	1732.81	2690.4	775.225	-1.79378	0.0981369	1.23219e-74	2.06126e-73	Other	other
ENSRNOG00000016612	291597	Trim36	tripartite motif-containing 36 [Source:RGD Symbol;Acc:1308714]	5.49467	0.423702	131.917	19	2342.98	2380.33	241.693	375.436	107.949	-1.79304	0.285966	3.6078e-10	1.15646e-09	Cytoplasm	enzyme
ENSRNOG00000016807	64313	Oat	ornithine aminotransferase [Source:RGD Symbol;Acc:621724]	122.425	10.0478	2418.58	362.25	1940.99	1940.99	4429.09	6874.99	1983.2	-1.79281	0.0814316	2.01769e-107	5.30925e-106	Cytoplasm	enzyme
ENSRNOG00000012333	306617	Kbtbd11	kelch repeat and BTB domain containing 11 [Source:RGD Symbol;Acc:1563576]	9.79794	0.825544	387.917	58.8333	3894.99	3894.99	710.532	1104.22	316.847	-1.79206	0.178078	8.02591e-24	4.71103e-23	Other	other
ENSRNOG00000002097	305302	Rasl11b	RAS-like family 11 member B [Source:RGD Symbol;Acc:1303099]	142.442	11.7025	2356.92	351.25	1627.99	1627.99	4322.67	6708.1	1937.24	-1.79161	0.0949793	2.29304e-79	4.10387e-78	Other	enzyme
ENSRNOG00000019208	113995	P2rx5	purinergic receptor P2X 5 [Source:RGD Symbol;Acc:620256]	4.92206	0.405028	285.21	43.7528	5838.99	5838.99	534.545	830.737	238.353	-1.79129	0.182449	9.41672e-23	5.3448e-22	Plasma Membrane	ion channel
ENSRNOG00000020713	361686	Osbpl5	oxysterol binding protein-like 5 [Source:RGD Symbol;Acc:1308402]	111.339	9.204	4014.25	608.125	3562.13	3561.99	7393	11471.2	3314.84	-1.78968	0.0735979	1.2972e-130	4.49985e-129	Cytoplasm	transporter
ENSRNOG00000003949	678739	Phka2	phosphorylase kinase, alpha 2 [Source:RGD Symbol;Acc:1596945]	1.6479	0.135973	22.0833	3.33333	1325.99	1325.99	40.3741	63.1803	17.5679	-1.78814	0.416185	1.7352e-05	3.89799e-05	Cytoplasm	kinase
ENSRNOG00000010065	361076	Dgkh	diacylglycerol kinase, eta [Source:RGD Symbol;Acc:1561955]	12.5964	1.04949	487.25	74.75	3809.99	3809.99	893.87	1388.34	399.403	-1.78693	0.131554	5.03474e-42	4.73149e-41	Cytoplasm	kinase
ENSRNOG00000003334	313743	Klhl21	kelch-like family member 21 [Source:RGD Symbol;Acc:1305863]	30.0643	2.48014	1086.75	168.917	3622.99	3622.99	2030.64	3150.79	910.497	-1.78447	0.153741	3.79823e-31	2.76104e-30	Cytoplasm	other
ENSRNOG00000027099	363156	Fbxl2	F-box and leucine-rich repeat protein 2 [Source:RGD Symbol;Acc:1562243]	1.35629	0.0960737	19.3333	2.66667	1388.99	1388.99	34.9318	54.6276	15.2359	-1.78293	0.595038	0.0027325	0.00480441	Cytoplasm	enzyme
ENSRNOG00000023708	297077	Tmem176a	transmembrane protein 176A [Source:RGD Symbol;Acc:1310725]	89.4598	7.51404	784.167	121.083	872.993	872.993	1456.51	2259.27	653.755	-1.78237	0.155711	2.44471e-30	1.74074e-29	Other	other
ENSRNOG00000009980	64369	Plpp1	phospholipid phosphatase 1 [Source:RGD Symbol;Acc:621832]	43.0462	3.57262	553.5	82.75	1265.99	1265.99	1017.56	1576.36	458.771	-1.78134	0.138232	5.35686e-38	4.60457e-37	Plasma Membrane	phosphatase
ENSRNOG00000033101	360570	Myo18a	myosin XVIIIa [Source:RGD Symbol;Acc:1562698]	52.5721	4.41507	3533.79	546.974	6614.72	6664.1	6504.25	10081.3	2927.17	-1.7808	0.102269	6.58521e-68	9.89407e-67	Cytoplasm	other
ENSRNOG00000011146	81675	Gyg1	glycogenin 1 [Source:RGD Symbol;Acc:621785]	75.1567	6.08744	1055.75	156.083	1367.37	1371.79	1915.94	2968.47	863.42	-1.77961	0.142288	6.82566e-36	5.59069e-35	Cytoplasm	enzyme
ENSRNOG00000018878	365396	Ssh3	slingshot protein phosphatase 3 [Source:RGD Symbol;Acc:1308679]	42.9658	3.58804	1081.5	164.75	2476.99	2476.99	1987.28	3078.66	895.905	-1.77821	0.0896098	1.24247e-87	2.50621e-86	Cytoplasm	phosphatase
ENSRNOG00000016119	301440	Fzd7	frizzled class receptor 7 [Source:RGD Symbol;Acc:2321905]	22.2996	1.84577	594.833	90.3333	2612.99	2612.99	1088.35	1686.18	490.514	-1.77711	0.118159	4.0159e-51	4.56406e-50	Plasma Membrane	G-protein coupled receptor
ENSRNOG00000003086	501702	Cenpv	centromere protein V [Source:RGD Symbol;Acc:1565681]	22.2654	1.85356	122.333	19.0833	545.993	545.993	226.416	351.849	100.984	-1.77593	0.213508	8.95344e-17	4.04567e-16	Nucleus	other
ENSRNOG00000016769	252916	Rab38	RAB38, member RAS oncogene family [Source:RGD Symbol;Acc:628752]	6.53635	0.538255	82.8333	12.5833	1238.99	1238.99	150.958	234.395	67.5207	-1.77583	0.230358	1.26802e-14	5.21932e-14	Cytoplasm	enzyme
ENSRNOG00000008146	311615	Tox2	TOX high mobility group box family member 2 [Source:RGD Symbol;Acc:735184]	3.43614	0.293965	63.5833	9.66667	1814.99	1814.99	116.275	180.626	51.9236	-1.775	0.290068	9.40056e-10	2.93534e-09	Nucleus	transcription regulator
ENSRNOG00000016818	84489	Fgfr3	fibroblast growth factor receptor 3 [Source:RGD Symbol;Acc:620714]	13.0053	1.11204	376.417	59.5833	2885.89	2935.99	701.848	1088.53	315.169	-1.77362	0.224205	2.55903e-15	1.08137e-14	Plasma Membrane	kinase
ENSRNOG00000060350	686590	Iqsec1	IQ motif and Sec7 domain 1 [Source:RGD Symbol;Acc:1596313]	80.844	6.7313	2655.17	407.25	3245.99	3245.99	4904.51	7588.46	2220.56	-1.77115	0.0861353	5.9609e-94	1.3071e-92	Cytoplasm	other
ENSRNOG00000012959	64824	Nab1	Ngfi-A binding protein 1 [Source:RGD Symbol;Acc:70882]	49.5792	4.14165	2191.3	331.748	4316.99	4316.99	4006.08	6195.03	1817.13	-1.76832	0.0962804	2.44045e-75	4.15389e-74	Nucleus	transcription regulator
ENSRNOG00000026594	100909776	AABR07073134.1		9.84977	0.801168	81	12.25	801.993	801.993	147.584	228.613	66.5558	-1.76525	0.259415	1.01235e-11	3.55563e-11	Other	other
ENSRNOG00000049768	302950	Adcy9	adenylate cyclase 9 [Source:RGD Symbol;Acc:1304747]	36.5474	3.04645	1553.33	247	4186.92	4312.06	2918.34	4512.13	1324.55	-1.76494	0.132064	9.7807e-41	8.9441e-40	Plasma Membrane	enzyme
ENSRNOG00000000316	309860	Sobp	sine oculis binding protein homolog [Source:RGD Symbol;Acc:1560479]	14.3488	1.19051	345.667	52.8333	2387.99	2387.99	641.711	991.245	292.177	-1.76272	0.142005	2.22101e-35	1.78906e-34	Nucleus	other
ENSRNOG00000003018	304960	Olfml2b	olfactomedin-like 2B [Source:RGD Symbol;Acc:1309257]	626.906	51.7823	18438.9	2820	2914.99	2914.99	34211.3	52866.5	15556	-1.76193	0.12528	6.32973e-45	6.3445e-44	Extracellular Space	other
ENSRNOG00000018944	294088	Pank1	pantothenate kinase 1 [Source:RGD Symbol;Acc:1304677]	6.8734	0.584719	173.333	27.3333	2493.99	2493.99	319.928	495.804	144.052	-1.76099	0.194101	1.16267e-19	5.89365e-19	Cytoplasm	kinase
ENSRNOG00000014237	305687	Zfp503	zinc finger protein 503 [Source:RGD Symbol;Acc:1312018]	15.0976	1.2622	436.75	68.3333	2893.99	2893.99	816.516	1262.34	370.688	-1.76084	0.146685	3.37706e-33	2.59571e-32	Nucleus	other
ENSRNOG00000024414	293526	Ate1	arginyltransferase 1 [Source:RGD Symbol;Acc:1309335]	86.3665	7.50011	2962.67	520.75	3377.31	3730.31	5823.37	8992.26	2654.49	-1.75798	0.0834688	1.79383e-98	4.19154e-97	Nucleus	enzyme
ENSRNOG00000009114	500400	Fam110b	family with sequence similarity 110, member B [Source:RGD Symbol;Acc:1563403]	62.1839	5.20227	906.333	139.083	1426.99	1426.99	1662.33	2566.96	757.704	-1.75727	0.119798	1.02316e-48	1.11593e-47	Cytoplasm	other
ENSRNOG00000045920	294560	Mcu	mitochondrial calcium uniporter [Source:RGD Symbol;Acc:1589771]	27.0294	2.28791	395.583	62.5833	1450.74	1471.36	741.723	1144.59	338.86	-1.75698	0.126346	5.8131e-44	5.73224e-43	Cytoplasm	ion channel
ENSRNOG00000018159	79124	Anxa4	annexin A4 [Source:RGD Symbol;Acc:621171]	74.467	6.26744	1059.25	180.667	1393.09	1540.01	2043.14	3150.47	935.812	-1.74993	0.0890705	6.18895e-86	1.20672e-84	Plasma Membrane	other
ENSRNOG00000017890	29625	Crhbp	corticotropin releasing hormone binding protein [Source:RGD Symbol;Acc:2403]	4.43678	0.380501	64.1196	10.0493	1428.99	1428.99	118.437	183.243	53.6314	-1.74688	0.296873	3.99833e-09	1.19167e-08	Extracellular Space	other
ENSRNOG00000005673	362489	Runx1t1	RUNX1 translocation partner 1 [Source:RGD Symbol;Acc:1305490]	5.52359	0.478693	277.352	49.2873	4957.54	5642.05	552.787	851.451	254.123	-1.74663	0.147202	1.78875e-32	1.34793e-31	Nucleus	transcription regulator
ENSRNOG00000053045	360824	Wscd2	WSC domain containing 2 [Source:RGD Symbol;Acc:1589744]	0.817803	0.0671855	14.25	2.08333	1653.99	1653.99	25.0108	39.0494	10.9723	-1.74606	0.591569	0.00316157	0.00550619	Other	other
ENSRNOG00000007331	297960	Rragd	Ras-related GTP binding D [Source:RGD Symbol;Acc:1310007]	16.3573	1.37311	205.417	32.4167	1235.99	1235.99	379.251	585.607	172.896	-1.74393	0.215431	5.724e-16	2.49458e-15	Cytoplasm	enzyme
ENSRNOG00000013532	24959	Pgam2	phosphoglycerate mutase 2 [Source:RGD Symbol;Acc:3313]	22.7941	1.92091	153.917	23.5833	663.993	663.993	284.271	437.537	131.004	-1.74288	0.178995	2.09568e-22	1.17713e-21	Cytoplasm	phosphatase
ENSRNOG00000010152	296608	RGD1306233	similar to hypothetical protein MGC29761 [Source:RGD Symbol;Acc:1306233]	0.946215	0.0617935	6.75	0.833333	670.993	670.993	11.7047	18.4144	4.99504	-1.73964	0.887724	0.0500351	0.0724338	Other	other
ENSRNOG00000029339	362588	Ndufs5	NADH:ubiquinone oxidoreductase subunit S5 [Source:RGD Symbol;Acc:1311081]	28.4768	2.4762	32.0481	5.06706	115.937	115.937	61.0296	95.2889	26.7704	-1.73705	0.645124	0.00709022	0.0118081	Cytoplasm	other
ENSRNOG00000013634	301059	Myd88	myeloid differentiation primary response 88 [Source:RGD Symbol;Acc:735043]	68.2524	5.88483	1540	246.917	2249.99	2249.99	2883	4438.8	1327.2	-1.73677	0.121701	3.32586e-46	3.43257e-45	Plasma Membrane	other
ENSRNOG00000058157	366138	Ldlrad3	low density lipoprotein receptor class A domain containing 3 [Source:RGD Symbol;Acc:1307846]	66.5579	5.67154	2467.24	387.104	3644.99	3644.99	4563.12	7020.21	2106.03	-1.73462	0.101158	6.54756e-66	9.62947e-65	Plasma Membrane	other
ENSRNOG00000036882	360615	Fbxo47	F-box protein 47 [Source:RGD Symbol;Acc:1559709]	1.06141	0.0789612	12.3333	1.83333	1142.99	1142.99	22.4961	35.0914	9.9008	-1.73374	0.636138	0.00642222	0.0107693	Other	other
ENSRNOG00000020284	29699	Prkar2a	protein kinase cAMP-dependent type 2 regulatory subunit alpha [Source:RGD Symbol;Acc:3393]	57.0608	4.8563	1058.83	168.417	1819.98	1875.21	1977.58	3040.23	914.932	-1.73284	0.0972578	5.2199e-71	8.20575e-70	Cytoplasm	kinase
ENSRNOG00000007923	245918	Cgref1	cell growth regulator with EF hand domain 1 [Source:RGD Symbol;Acc:620801]	1.12083	0.0953266	12.5833	1.83333	1123.99	1123.99	23.3277	36.4153	10.2402	-1.73248	0.705394	0.0140474	0.0223449	Extracellular Space	other
ENSRNOG00000002105	360908	Cdc7	cell division cycle 7 [Source:RGD Symbol;Acc:1308351]	10.6848	0.9318	291.784	46.9417	2709.99	2709.99	543.726	837.477	249.975	-1.73105	0.165906	1.73553e-25	1.07625e-24	Nucleus	kinase
ENSRNOG00000013813	309373	Ubtd1	ubiquitin domain containing 1 [Source:RGD Symbol;Acc:1308172]	36.3734	3.11783	609.417	97.1667	1646.99	1646.99	1127.13	1733.7	520.555	-1.72752	0.15106	2.76298e-30	1.96353e-29	Other	other
ENSRNOG00000020097	24504	Inha	inhibin alpha [Source:RGD Symbol;Acc:2912]	9.42194	0.814567	115.417	18.4167	1222.99	1222.99	216.477	333.036	99.9182	-1.72426	0.204405	3.29777e-17	1.52166e-16	Extracellular Space	growth factor
ENSRNOG00000003956	100363276	Arhgap6	Rho GTPase activating protein 6 [Source:RGD Symbol;Acc:2323364]	61.2402	5.19384	1246	195.833	2000.93	2006.99	2307.91	3544.85	1070.97	-1.72402	0.124973	2.72844e-43	2.63881e-42	Cytoplasm	other
ENSRNOG00000013364	155430	Hey2	hes-related family bHLH transcription factor with YRPW motif 2 [Source:RGD Symbol;Acc:621405]	113.099	9.61894	2842.77	441.766	2465.99	2465.99	5258.04	8070.07	2446.01	-1.72069	0.11566	4.64428e-50	5.20531e-49	Nucleus	transcription regulator
ENSRNOG00000047768	25473	Lamb2	laminin subunit beta 2 [Source:RGD Symbol;Acc:2988]	1177.58	101.169	64720.7	10307.1	5446.6	5466.92	121083	185841	56324.5	-1.72066	0.0917122	1.5589e-78	2.75286e-77	Extracellular Space	enzyme
ENSRNOG00000032922	83825	Dclk1	doublecortin-like kinase 1 [Source:RGD Symbol;Acc:68437]	19.379	1.71827	735.333	142.833	3787.62	4466.83	1524.69	2340.35	709.026	-1.72047	0.129229	1.93557e-40	1.75354e-39	Cytoplasm	kinase
ENSRNOG00000050343	683593	Jmy	junction mediating and regulatory protein, p53 cofactor [Source:RGD Symbol;Acc:1585601]	25.0092	2.21825	677.75	111.5	2702.99	2702.99	1273.14	1956.05	590.225	-1.71825	0.182587	4.93296e-21	2.64759e-20	Other	transcription regulator
ENSRNOG00000011931	361745	Smarca2	SWI/SNF related, matrix associated, actin dependent regulator of chromatin, subfamily a, member 2 [Source:RGD Symbol;Acc:1302988]	55.9299	4.85247	2612.54	414.951	4589.23	4588.64	4841.12	7426.78	2255.45	-1.71705	0.0974858	1.94499e-69	2.98682e-68	Nucleus	transcription regulator
ENSRNOG00000012470	315658	Zc3h12c	zinc finger CCCH type containing 12C [Source:RGD Symbol;Acc:1565078]	12.3209	1.04696	331.333	52.25	2639.76	2667.74	606.938	932.586	281.29	-1.71698	0.146138	7.14348e-32	5.29829e-31	Other	other
ENSRNOG00000000894	304244	Fry	FRY microtubule binding protein [Source:RGD Symbol;Acc:1307034]	301.521	25.9399	19789.1	3296.08	6439.78	6790.09	37651.5	57732.3	17570.6	-1.7134	0.121966	7.9012e-45	7.90878e-44	Extracellular Space	other
ENSRNOG00000011977	310207	Sema5a	semaphorin 5A [Source:RGD Symbol;Acc:1308650]	48.2877	4.05982	4341.67	780.358	8812.96	10294	8618.1	13212.6	4023.56	-1.71299	0.124164	2.68672e-43	2.60192e-42	Plasma Membrane	transmembrane receptor
ENSRNOG00000018122	306771	Tspan17	tetraspanin 17 [Source:RGD Symbol;Acc:1311167]	33.4015	2.8433	424.077	69.0878	1264.73	1310.14	799.076	1225.73	372.418	-1.71254	0.148856	1.24873e-30	8.96143e-30	Other	enzyme
ENSRNOG00000006859	64194	Insig1	insulin induced gene 1 [Source:RGD Symbol;Acc:708457]	84.6703	7.4699	1890.18	306.223	2212.99	2212.99	3535.53	5421.01	1650.05	-1.71191	0.120129	4.44841e-46	4.56212e-45	Cytoplasm	other
ENSRNOG00000014746	315952	Dzip1l	DAZ interacting zinc finger protein 1-like [Source:RGD Symbol;Acc:1311430]	68.7555	5.96061	2507.01	393.49	3597.67	3558.89	4654.63	7131.54	2177.71	-1.71042	0.099689	5.51564e-66	8.12e-65	Extracellular Space	other
ENSRNOG00000047957	684173	Traf5	TNF receptor-associated factor 5 [Source:RGD Symbol;Acc:1593883]	19.1234	1.67326	287.167	45.9167	1469.99	1469.99	530.531	813.935	247.127	-1.71011	0.156995	1.24764e-27	8.26703e-27	Cytoplasm	transporter
ENSRNOG00000005108	83725	Wfs1	wolframin ER transmembrane glycoprotein [Source:RGD Symbol;Acc:68954]	35.9252	3.07984	1220.83	192.583	3363.99	3363.99	2282.47	3495.38	1069.56	-1.70786	0.123668	2.2188e-43	2.16023e-42	Cytoplasm	enzyme
ENSRNOG00000001452	266608	Fzd9	frizzled class receptor 9 [Source:RGD Symbol;Acc:628817]	1.03826	0.0910002	22	3.5	2107.99	2107.99	41.1044	63.3699	18.8389	-1.70635	0.419172	4.68593e-05	0.000100593	Plasma Membrane	G-protein coupled receptor
ENSRNOG00000001769	303882	Tnk2	tyrosine kinase, non-receptor, 2 [Source:RGD Symbol;Acc:1305957]	68.5757	6.05004	2709.25	438.083	3937.84	3941.3	5098.38	7807.42	2389.35	-1.70535	0.120311	1.31644e-45	1.33509e-44	Cytoplasm	kinase
ENSRNOG00000052887	313409	Dnajc6	DnaJ heat shock protein family (Hsp40) member C6 [Source:RGD Symbol;Acc:1309900]	3.61171	0.324064	181.833	29.1667	4971.82	4926.8	339.105	519.6	158.61	-1.70461	0.172972	6.53122e-23	3.72877e-22	Cytoplasm	other
ENSRNOG00000000498	309639	Anks1a	ankyrin repeat and sterile alpha motif domain containing 1A [Source:RGD Symbol;Acc:1309183]	36.7077	3.24292	1951.42	317.917	5273.87	5279.92	3661.36	5605.83	1716.89	-1.70377	0.0983266	2.91068e-67	4.35529e-66	Cytoplasm	other
ENSRNOG00000021584	NA	AABR07028349.1		11.6239	0.978341	257.592	37.3085	2114.99	2114.99	466.48	713.747	219.212	-1.69119	0.324765	1.91464e-07	5.06362e-07	NA	NA
ENSRNOG00000046867	102549115	LOC102549115	zinc finger protein 260-like [Source:RGD Symbol;Acc:7517220]	13.1931	1.18748	192.627	32.4526	1413.99	1413.99	352.405	540.724	164.085	-1.69083	0.314821	7.84078e-08	2.12956e-07	Nucleus	other
ENSRNOG00000005984	312777	Etv6	ets variant 6 [Source:RGD Symbol;Acc:1559537]	38.0926	3.44008	658.333	108.833	1707.99	1707.99	1230.34	1881.4	579.286	-1.69067	0.155675	1.78238e-27	1.17836e-26	Nucleus	transcription regulator
ENSRNOG00000034015	29154	Capn2	calpain 2 [Source:RGD Symbol;Acc:2268]	220.848	19.4522	7418.25	1192.75	3304.99	3304.99	13827.1	21112.7	6541.5	-1.68947	0.0814375	1.34517e-95	3.04101e-94	Cytoplasm	peptidase
ENSRNOG00000023238	368088	Dgkd	diacylglycerol kinase, delta [Source:RGD Symbol;Acc:1563309]	67.7153	6.11115	2436.5	401.917	3558.99	3558.99	4563.83	6971.26	2156.41	-1.68849	0.129907	1.26142e-38	1.09654e-37	Cytoplasm	kinase
ENSRNOG00000046560	NA	AC109096.1		1069.91	95.2138	715.667	116.167	66.5095	66.5095	1347.93	2057.86	637.992	-1.68782	0.123754	2.36397e-42	2.24324e-41	NA	NA
ENSRNOG00000008553	362657	Mthfr	methylenetetrahydrofolate reductase (NAD(P)H) [Source:RGD Symbol;Acc:1309952]	11.2583	1.00306	323.667	53.0833	2830.99	2830.99	603.3	922.316	284.284	-1.68687	0.181863	1.76785e-20	9.27361e-20	Cytoplasm	enzyme
ENSRNOG00000032590	304558	Ttc28	tetratricopeptide repeat domain 28 [Source:RGD Symbol;Acc:1594541]	34.7538	3.06037	3636.5	587.667	10329	10329	6803.82	10382.2	3225.4	-1.68571	0.0853295	7.22647e-87	1.42423e-85	Cytoplasm	other
ENSRNOG00000018494	309513	Ppp1r3c	protein phosphatase 1, regulatory subunit 3C [Source:RGD Symbol;Acc:1309132]	40.9069	3.57604	1057.75	173	2563.99	2563.99	1987.58	3033.68	941.485	-1.68359	0.142468	3.17567e-32	2.37955e-31	Cytoplasm	phosphatase
ENSRNOG00000031421	317163	Eif1a	eukaryotic translation initiation factor 1A [Source:RGD Symbol;Acc:1306331]	59.5316	5.49577	417.667	86.1667	693.801	849.312	877.775	1339.67	415.88	-1.68222	0.130699	6.56425e-38	5.62915e-37	Cytoplasm	translation regulator
ENSRNOG00000009453	366352	Mob3b	MOB kinase activator 3B [Source:RGD Symbol;Acc:1560696]	10.5462	0.927414	221	35.0833	2063.99	2063.99	413.324	629.801	196.847	-1.6816	0.180325	1.10549e-20	5.84736e-20	Other	other
ENSRNOG00000054426	310233	Zfp704	zinc finger protein 704 [Source:RGD Symbol;Acc:1563869]	10.0032	0.87946	151.25	25	1487.99	1487.99	281.671	430.746	132.596	-1.68023	0.215637	6.59772e-15	2.74745e-14	Nucleus	other
ENSRNOG00000057096	25686	Gnai1	G protein subunit alpha i1 [Source:RGD Symbol;Acc:2713]	82.8746	7.34134	1053.58	173.167	1247.99	1247.99	1960.79	2991.54	930.049	-1.67971	0.139933	3.40139e-33	2.61304e-32	Plasma Membrane	enzyme
ENSRNOG00000031032	113990	Hmgn3	high mobility group nucleosomal binding domain 3 [Source:RGD Symbol;Acc:1359106]	52.9375	4.54865	467	69.75	873.057	830.024	839.895	1279.07	400.723	-1.67822	0.121092	1.12165e-43	1.09937e-42	Nucleus	other
ENSRNOG00000004144	NA	AABR07001435.1		31.2453	2.75016	328.508	52.3127	1026.99	1026.99	609.501	928.227	290.775	-1.67752	0.147525	5.82324e-30	4.11231e-29	NA	NA
ENSRNOG00000050090	613226	Slc6a17	solute carrier family 6 member 17 [Source:RGD Symbol;Acc:1587185]	681.797	61.7295	15162.1	4558.34	2240.92	4019.67	39030.4	59490.8	18570.1	-1.67631	0.134338	9.80302e-36	7.98012e-35	Cytoplasm	transporter
ENSRNOG00000014187	25718	Igf1r	insulin-like growth factor 1 receptor [Source:RGD Symbol;Acc:2869]	8.27161	0.740106	324.917	52.9167	3893.99	3893.99	611.778	931.333	292.224	-1.67313	0.136229	1.13471e-34	8.96229e-34	Plasma Membrane	transmembrane receptor
ENSRNOG00000050646	316131	Fem1a	fem-1 homolog A [Source:RGD Symbol;Acc:1561112]	70.4765	6.29771	1419.08	233.417	1987.99	1987.99	2661.84	4053.77	1269.91	-1.67189	0.0999181	7.58632e-63	1.0602e-61	Nucleus	transcription regulator
ENSRNOG00000023386	113961	Gorasp2	golgi reassembly stacking protein 2 [Source:RGD Symbol;Acc:619911]	23.9025	2.21093	284.932	48.2674	1190.99	1190.99	537.916	820.572	255.26	-1.66835	0.245317	1.04039e-11	3.6506e-11	Cytoplasm	other
ENSRNOG00000060693	292767	Catsperg1	catsper channel auxiliary subunit gamma 1 [Source:RGD Symbol;Acc:1310942]	11.8627	1.07409	465.86	76.4383	3909.99	3909.99	881.324	1341.31	421.336	-1.66817	0.158566	6.96159e-26	4.37277e-25	Extracellular Space	other
ENSRNOG00000005615	25112	Gadd45a	growth arrest and DNA-damage-inducible, alpha [Source:RGD Symbol;Acc:2654]	146.465	13.2786	1537.25	254.333	1033.99	1033.99	2879.2	4380.85	1377.54	-1.66604	0.0922124	5.75837e-73	9.36473e-72	Nucleus	other
ENSRNOG00000042985	365946	Slc9b1	solute carrier family 9 member B1 [Source:RGD Symbol;Acc:1305087]	0.975947	0.0869503	20.25	3.25	2046.99	2046.99	37.8249	57.759	17.8908	-1.6647	0.410519	5.01072e-05	0.000107234	Plasma Membrane	transporter
ENSRNOG00000021067	63848	Fxyd7	FXYD domain-containing ion transport regulator 7 [Source:RGD Symbol;Acc:620830]	35.944	3.30608	180.25	30.5833	506.993	506.993	345.767	527.12	164.414	-1.66409	0.261153	1.86458e-10	6.085e-10	Plasma Membrane	ion channel
ENSRNOG00000009832	306009	Slc39a14	solute carrier family 39 member 14 [Source:RGD Symbol;Acc:1307026]	20.4535	1.82306	927.733	154.019	4516.99	4516.99	1757.2	2672.64	841.768	-1.66354	0.124344	8.07399e-41	7.40192e-40	Plasma Membrane	transporter
ENSRNOG00000047934	498701	RGD1566359	similar to RIKEN cDNA B230219D22 [Source:RGD Symbol;Acc:1566359]	145.957	13.1272	539.75	87.75	362.993	362.993	1008.93	1533.2	484.661	-1.66354	0.115368	3.90711e-47	4.11685e-46	Other	other
ENSRNOG00000017786	29437	Acta1	actin, alpha 1, skeletal muscle [Source:RGD Symbol;Acc:2025]	1.13684	0.105564	14.0838	2.25	1228.99	1228.99	26.3206	40.4601	12.1812	-1.66304	0.576223	0.00390054	0.00671264	Cytoplasm	other
ENSRNOG00000050240	100909856	LOC100909856	metal regulatory transcription factor 1-like [Source:RGD Symbol;Acc:6501193]	2.61943	0.237531	113.573	17.1448	4099.99	4099.99	200.558	310.766	90.349	-1.66055	0.761488	0.0292085	0.0440253	Other	other
ENSRNOG00000043143	362783	Eml1	echinoderm microtubule associated protein like 1 [Source:RGD Symbol;Acc:1306374]	75.7506	6.81473	1637.75	272.25	2138.89	2137.68	3082.71	4684.11	1481.3	-1.65831	0.0971386	2.41342e-65	3.53516e-64	Cytoplasm	other
ENSRNOG00000007764	252858	Frmd4b	FERM domain containing 4B [Source:RGD Symbol;Acc:620172]	36.6269	3.36594	1562.17	260.833	4210.99	4210.99	2937.16	4461.65	1412.67	-1.65574	0.11603	3.36837e-46	3.47399e-45	Cytoplasm	other
ENSRNOG00000049876	25725	Prkar1a	protein kinase cAMP-dependent type 1 regulatory subunit alpha [Source:RGD Symbol;Acc:3391]	1005.38	90.7725	12569.4	2079.83	1226.99	1226.99	23523.6	35695	11352.2	-1.65123	0.0917061	1.75769e-72	2.82701e-71	Cytoplasm	kinase
ENSRNOG00000055314	685059	Msrb1	methionine sulfoxide reductase B1 [Source:RGD Symbol;Acc:1583243]	111.125	10.1117	750.167	123	661.993	661.993	1402.32	2127.08	677.553	-1.65087	0.114825	7.18882e-47	7.49897e-46	Nucleus	enzyme
ENSRNOG00000037364	NA	AABR07003049.1		284.806	26.029	190.234	31.0183	64.6715	64.6715	351.598	533.625	169.571	-1.65064	0.178926	2.82913e-20	1.47191e-19	NA	NA
ENSRNOG00000015845	362115	Fam129b	family with sequence similarity 129, member B [Source:RGD Symbol;Acc:1307018]	134.315	12.1529	4709.42	790.333	3470.99	3470.99	8887.71	13485.6	4289.81	-1.65	0.106634	5.23328e-54	6.24913e-53	Cytoplasm	other
ENSRNOG00000021047	301035	Lrrfip2	leucine rich repeat (in FLII) interacting protein 2 [Source:RGD Symbol;Acc:1306234]	74.3662	6.7592	1206.75	200.833	1603.99	1603.99	2274.48	3449.82	1099.14	-1.64895	0.0943716	2.3038e-68	3.47928e-67	Other	other
ENSRNOG00000058882	25437	Emd	emerin [Source:RGD Symbol;Acc:2551]	171.076	15.705	2199.25	369.5	1268.99	1268.99	4140.94	6282.42	1999.47	-1.64854	0.111958	4.47367e-49	4.91969e-48	Nucleus	other
ENSRNOG00000010941	310877	Tifa	TRAF-interacting protein with forkhead-associated domain [Source:RGD Symbol;Acc:1359151]	130.396	11.6871	1856.33	305.333	1416.53	1399.06	3498.35	5306.18	1690.53	-1.64805	0.120567	1.5516e-42	1.47812e-41	Other	other
ENSRNOG00000018005	311374	Duoxa1	dual oxidase maturation factor 1 [Source:RGD Symbol;Acc:1306601]	1.87982	0.174556	27.75	4.58333	1457.99	1457.99	52.037	79.3233	24.7508	-1.64637	0.39108	2.55585e-05	5.64428e-05	Plasma Membrane	other
ENSRNOG00000053828	499076	Ppp1r12c	protein phosphatase 1, regulatory subunit 12C [Source:RGD Symbol;Acc:1584883]	827.59	75.3614	22587.6	3772.5	2702.99	2702.99	42672.6	64688	20657.2	-1.64591	0.0741689	4.16057e-109	1.1108e-107	Cytoplasm	phosphatase
ENSRNOG00000021129	308509	RGD1308428	similar to RIKEN cDNA 4931406P16 [Source:RGD Symbol;Acc:1308428]	75.7467	6.87888	3546.25	629.167	4629.08	4921.71	6894.27	10451	3337.49	-1.64492	0.0872649	2.9537e-79	5.27978e-78	Extracellular Space	other
ENSRNOG00000000657	360850	Nek7	NIMA-related kinase 7 [Source:RGD Symbol;Acc:1311160]	100.151	8.97409	824.917	137	809.298	819.596	1542.72	2338.17	747.263	-1.64295	0.102687	1.28569e-57	1.63984e-56	Nucleus	kinase
ENSRNOG00000010753	292486	Aig1	androgen-induced 1 [Source:RGD Symbol;Acc:1562920]	12.891	1.20172	159.833	26.6667	1212.99	1212.99	298.362	452.657	144.067	-1.64155	0.197621	9.85096e-17	4.44435e-16	Other	other
ENSRNOG00000005767	688749	Tulp3	tubby-like protein 3 [Source:RGD Symbol;Acc:1585259]	47.8102	4.11673	512.167	87.5	1050.55	1136.81	966.85	1465.12	468.578	-1.64068	0.123394	2.43454e-40	2.20149e-39	Extracellular Space	other
ENSRNOG00000008868	311151	Dusp19	dual specificity phosphatase 19 [Source:RGD Symbol;Acc:1307457]	8.89189	0.827696	69.9167	11.8333	776.993	776.993	131.427	199.847	63.006	-1.6404	0.261619	3.6063e-10	1.15623e-09	Cytoplasm	phosphatase
ENSRNOG00000012364	312563	Prickle2	prickle planar cell polarity protein 2 [Source:RGD Symbol;Acc:1306723]	7.62221	0.700582	582.083	97.6667	7469.99	7469.99	1087.24	1647.95	526.529	-1.64007	0.118814	2.42068e-43	2.35521e-42	Nucleus	other
ENSRNOG00000002403	63912	Fam129a	family with sequence similarity 129, member A [Source:RGD Symbol;Acc:71088]	27.9927	2.65264	968.917	167.333	3414.99	3414.99	1823.2	2764.71	881.688	-1.63926	0.198206	1.33398e-16	5.99427e-16	Cytoplasm	other
ENSRNOG00000012367	360942	Pcdh7	protocadherin 7 [Source:RGD Symbol;Acc:1303209]	2.13997	0.199748	72.1667	12.25	3392.99	3392.99	138.186	209.756	66.6161	-1.63664	0.290377	1.73778e-08	4.93073e-08	Plasma Membrane	other
ENSRNOG00000029399	78958	Bcam	basal cell adhesion molecule (Lutheran blood group) [Source:RGD Symbol;Acc:68378]	1707.25	153.066	38407.8	6386.58	2219.99	2219.99	72395.8	109613	35178.1	-1.63638	0.135975	2.3413e-33	1.80912e-32	Plasma Membrane	transmembrane receptor
ENSRNOG00000018778	363058	Cadm1	cell adhesion molecule 1 [Source:RGD Symbol;Acc:1310999]	8.72426	0.755161	146.334	22.75	1656.44	1611.91	268.35	405.816	130.883	-1.63583	0.203953	1.05226e-15	4.53579e-15	Plasma Membrane	other
ENSRNOG00000020244	313776	Perm1	PPARGC1 and ESRR induced regulator, muscle 1 [Source:RGD Symbol;Acc:1304931]	9.11032	0.838182	335.579	56.4212	3653.99	3653.99	636.319	962.688	309.95	-1.63391	0.132852	9.20102e-35	7.29093e-34	Other	other
ENSRNOG00000059373	312689	M6pr	mannose-6-phosphate receptor, cation dependent [Source:RGD Symbol;Acc:1359355]	15.1201	1.38876	130.151	19.7177	828.993	828.993	235.424	362.681	108.166	-1.63237	0.74604	0.0286666	0.043262	Cytoplasm	transporter
ENSRNOG00000018450	309111	Slc25a22	solute carrier family 25 member 22 [Source:RGD Symbol;Acc:1307826]	8.62374	0.776606	162.86	29.5419	2037.99	2025.74	330.593	507.213	153.972	-1.63165	0.661024	0.013573	0.0216515	Cytoplasm	transporter
ENSRNOG00000012095	114906	Pkia	protein kinase (cAMP-dependent, catalytic) inhibitor alpha [Source:RGD Symbol;Acc:621021]	59.8374	5.44905	1078.25	179.083	1763.99	1763.99	2020.1	3054.46	985.739	-1.63127	0.110248	1.5453e-49	1.71356e-48	Cytoplasm	other
ENSRNOG00000046036	100912218	LOC100912218	inositol 1,4,5-trisphosphate receptor-interacting protein-like [Source:RGD Symbol;Acc:6488464]	38.479	3.51718	1463.9	250.065	3752.55	3775.99	2786.45	4216.08	1356.83	-1.63126	0.157247	3.26042e-25	2.00148e-24	Extracellular Space	other
ENSRNOG00000026323	500502	Eqtn	equatorin [Source:RGD Symbol;Acc:1563332]	1.78533	0.153977	14.8333	2.5	830.993	830.993	27.9642	42.7984	13.1299	-1.62768	0.527618	0.0020358	0.00364795	Cytoplasm	other
ENSRNOG00000019565	295315	Tbx15	T-box 15 [Source:RGD Symbol;Acc:1308094]	106.155	9.73281	3533	597	3265.99	3265.99	6637.02	10032.8	3241.28	-1.62725	0.118826	1.09638e-42	1.04856e-41	Nucleus	transcription regulator
ENSRNOG00000007947	362378	Fam13a	family with sequence similarity 13, member A [Source:RGD Symbol;Acc:1309807]	20.2791	1.88243	713.294	117.657	3478.99	3478.99	1349.24	2038.97	659.501	-1.62421	0.196736	1.50889e-16	6.76776e-16	Nucleus	other
ENSRNOG00000017163	60416	Pfkp	phosphofructokinase, platelet [Source:RGD Symbol;Acc:61893]	148.88	13.8122	3103.92	523.583	2042.99	2042.99	5828.04	8799.04	2857.04	-1.62148	0.0898393	8.08878e-73	1.30963e-71	Cytoplasm	kinase
ENSRNOG00000037562	691556	Zbtb42	zinc finger and BTB domain containing 42 [Source:RGD Symbol;Acc:1582758]	6.317	0.576348	96	16.75	1494.99	1494.99	180.01	273.027	86.9932	-1.6183	0.317445	3.43444e-07	8.90881e-07	Cytoplasm	transcription regulator
ENSRNOG00000005144	362722	Tmem18	transmembrane protein 18 [Source:RGD Symbol;Acc:1359389]	33.8555	3.07754	786.5	155.667	2317.86	2717.36	1624.15	2450.71	797.597	-1.61777	0.1375	5.87148e-32	4.36817e-31	Nucleus	other
ENSRNOG00000004978	293508	Prkacb	protein kinase cAMP-activated catalytic subunit beta [Source:RGD Symbol;Acc:1310574]	149.917	14.0874	1394.7	240.417	914.993	914.993	2628.58	3967.26	1289.9	-1.61615	0.1114	1.0831e-47	1.15204e-46	Cytoplasm	kinase
ENSRNOG00000008340	363074	RGD1309779	similar to ENSANGP00000021391 [Source:RGD Symbol;Acc:1309779]	9.75499	0.88346	40.3114	6.70419	410.993	410.993	76.917	116.084	37.7501	-1.61571	0.308024	1.55931e-07	4.1502e-07	Other	other
ENSRNOG00000011015	29721	Hivep2	human immunodeficiency virus type I enhancer binding protein 2 [Source:RGD Symbol;Acc:61988]	30.4585	2.82757	2844.33	482.917	9187.99	9187.99	5369.34	8097.77	2640.92	-1.61496	0.0973399	8.10976e-62	1.10894e-60	Nucleus	transcription regulator
ENSRNOG00000057284	362217	Cenpb	centromere protein B [Source:RGD Symbol;Acc:1304794]	154.075	14.2373	2859.9	485.833	1831.99	1831.99	5414.79	8164.56	2665.02	-1.6142	0.0911141	3.14055e-70	4.89484e-69	Nucleus	other
ENSRNOG00000001621	304055	C2cd2	C2 calcium-dependent domain containing 2 [Source:RGD Symbol;Acc:735112]	98.1626	9.05065	3451.08	591	3464.73	3522.36	6554.22	9879.81	3228.62	-1.61276	0.0827365	1.26559e-84	2.42554e-83	Cytoplasm	other
ENSRNOG00000046533	NA	AABR07043421.1		175.207	16.4006	4593.44	782.921	2565.99	2565.99	8632.64	13012.7	4252.59	-1.61187	0.0869088	8.68131e-77	1.4986e-75	NA	NA
ENSRNOG00000004146	192276	Coro7	coronin 7 [Source:RGD Symbol;Acc:621591]	114.244	10.6155	2870.09	507.462	2592.78	2592.88	5666.88	8551.69	2782.08	-1.6113	0.220845	2.96345e-13	1.13591e-12	Cytoplasm	other
ENSRNOG00000008137	289019	Cdk18	cyclin-dependent kinase 18 [Source:RGD Symbol;Acc:1309523]	8.34783	0.787454	285.917	50.9167	3419.99	3419.99	546.283	825.361	267.205	-1.61053	0.202995	2.12524e-15	9.0329e-15	Cytoplasm	kinase
ENSRNOG00000061540	100909715	LOC100909715	uncharacterized LOC100909715 [Source:RGD Symbol;Acc:6501901]	19.8301	1.82797	108.712	18.7018	530.993	530.993	201.305	304.462	98.1473	-1.60853	0.290329	3.01841e-08	8.43653e-08	Other	other
ENSRNOG00000000552	499431	Col13a1	collagen, type XIII, alpha 1 [Source:RGD Symbol;Acc:1595704]	7.6532	0.733698	161.75	29.3333	2081.77	2109.68	300.506	458.57	142.442	-1.60853	0.618227	0.00927257	0.015149	Plasma Membrane	other
ENSRNOG00000036585	365476	Cfap43	cilia and flagella associated protein 43 [Source:RGD Symbol;Acc:1560545]	0.875796	0.0746639	43.3333	7.08333	4928.99	4928.99	82.6205	124.763	40.4784	-1.60847	0.398997	5.54761e-05	0.00011817	Other	other
ENSRNOG00000003160	117043	RragB	Ras-related GTP binding B [Source:RGD Symbol;Acc:619805]	3.83255	0.359625	141.335	24.576	3712.99	3712.99	272.229	410.683	133.776	-1.60743	0.214765	7.17811e-14	2.84398e-13	Cytoplasm	enzyme
ENSRNOG00000046862	102554790	LOC102554790	armadillo repeat-containing X-linked protein 1-like [Source:RGD Symbol;Acc:7543965]	58.5185	5.52646	1147.73	196.717	1917.99	1917.99	2156.28	3247.72	1064.83	-1.60555	0.102556	3.05387e-55	3.71037e-54	Other	other
ENSRNOG00000022533	288515	Micall2	MICAL-like 2 [Source:RGD Symbol;Acc:1307875]	2.97323	0.274553	88.4167	15.25	2988.04	2980.97	170.883	257.47	84.2956	-1.60479	0.240654	2.58499e-11	8.86804e-11	Cytoplasm	other
ENSRNOG00000033579	366859	Glt8d2	glycosyltransferase 8 domain containing 2 [Source:RGD Symbol;Acc:1560432]	7.35216	0.699362	62.5	10.6667	845.993	845.993	119.335	179.769	58.9005	-1.60163	0.272601	4.21916e-09	1.25518e-08	Other	enzyme
ENSRNOG00000036677	80878	Slc16a3	solute carrier family 16 member 3 [Source:RGD Symbol;Acc:620603]	13.9451	1.32582	265.167	45.8333	1871.83	1876.53	501.164	755.016	247.312	-1.60157	0.152551	8.77335e-26	5.4872e-25	Plasma Membrane	transporter
ENSRNOG00000023762	NA			23.0289	2.09504	93.5751	15.1873	395.993	395.993	175.48	263.802	87.1593	-1.60067	0.282479	1.45747e-08	4.16943e-08	Nucleus	other
ENSRNOG00000020061	100361928	Tmem198	transmembrane protein 198 [Source:RGD Symbol;Acc:2319152]	11.759	1.09557	161	28.5	1384.99	1384.99	312.614	471.196	154.032	-1.59864	0.234926	1.01124e-11	3.55261e-11	Other	other
ENSRNOG00000005386	60427	Kitlg	KIT ligand [Source:RGD Symbol;Acc:3086]	25.2185	2.13284	1023.17	198.167	4031.86	4992.21	2134.18	3223.53	1044.84	-1.59851	0.393559	4.87184e-05	0.00010443	Extracellular Space	growth factor
ENSRNOG00000007224	500034	Bmt2	base methyltransferase of 25S rRNA 2 homolog [Source:RGD Symbol;Acc:1588441]	19.4343	1.83899	236.75	41	1190.99	1190.99	444.932	670.153	219.711	-1.59769	0.160545	2.48009e-23	1.43386e-22	Other	other
ENSRNOG00000007792	100361513	Gcc1	GRIP and coiled-coil domain containing 1 [Source:RGD Symbol;Acc:2319954]	24.6303	2.34644	829.667	145.167	3324.99	3324.99	1575.2	2369.46	780.938	-1.59549	0.115641	2.65935e-43	2.57712e-42	Cytoplasm	other
ENSRNOG00000046338	100909824	LOC100909824	zinc finger protein 60-like [Source:RGD Symbol;Acc:6501656]	2.13465	0.192189	10.699	5.61411	976.155	1622.99	39.4318	60.3627	18.5008	-1.59526	0.624367	0.0106185	0.0171958	Cytoplasm	translation regulator
ENSRNOG00000012961	363243	Klf7	Kruppel-like factor 7 (ubiquitous) [Source:RGD Symbol;Acc:1306029]	11.4318	1.03199	49.0496	8.76129	428.993	428.993	93.8367	141.938	45.7351	-1.59181	0.433154	0.000237909	0.00047387	Other	transcription regulator
ENSRNOG00000020812	690987	Gys1	glycogen synthase 1 [Source:RGD Symbol;Acc:1589798]	23.2577	2.19257	827.417	143.083	3483.99	3483.99	1560.59	2344.59	776.585	-1.59065	0.114627	8.76668e-44	8.62146e-43	Cytoplasm	enzyme
ENSRNOG00000019609	313536	B4galt2	beta-1,4-galactosyltransferase 2 [Source:RGD Symbol;Acc:1305358]	34.999	3.25765	641.833	110.167	1811.99	1811.99	1221.35	1834.02	608.688	-1.59044	0.133416	9.21363e-33	7.00083e-32	Cytoplasm	enzyme
ENSRNOG00000016855	291212	B3galnt2	beta-1,3-N-acetylgalactosaminyltransferase 2 [Source:RGD Symbol;Acc:1306946]	26.8825	2.7042	941.633	175.587	3431.91	3494.84	1835.36	2757.8	912.926	-1.58971	0.119541	2.36392e-40	2.13895e-39	Cytoplasm	enzyme
ENSRNOG00000002271	305310	Slain2	SLAIN motif family, member 2 [Source:RGD Symbol;Acc:1311593]	50.772	4.79497	2374.67	408.917	4583.99	4583.99	4485.69	6734.23	2237.16	-1.58882	0.0897618	4.16135e-70	6.47894e-69	Cytoplasm	other
ENSRNOG00000031378	NA	AABR07009715.1		34.1647	3.13437	198.183	34.2041	578.993	578.993	381.189	572.362	190.016	-1.58665	0.199245	1.67468e-15	7.16166e-15	NA	NA
ENSRNOG00000009596	361004	Zswim8	zinc finger, SWIM-type containing 8 [Source:RGD Symbol;Acc:1309414]	16.4052	1.59849	886.801	153.027	5238.99	5238.99	1634.7	2486.04	783.348	-1.58655	0.643848	0.013733	0.0218924	Other	other
ENSRNOG00000043192	680115	Hacd1	3-hydroxyacyl-CoA dehydratase 1 [Source:RGD Symbol;Acc:1595507]	33.4856	3.06705	174.5	29.6667	513.993	513.993	331.583	497.547	165.619	-1.58607	0.207486	2.10216e-14	8.54438e-14	Cytoplasm	enzyme
ENSRNOG00000003559	498858	Ccdc112	coiled-coil domain containing 112 [Source:RGD Symbol;Acc:1561942]	10.6792	1.01271	219.167	37.0833	2012.99	2012.99	414.926	622.019	207.832	-1.58603	0.175851	1.89488e-19	9.52263e-19	Extracellular Space	other
ENSRNOG00000033169	303010	Cpeb4	cytoplasmic polyadenylation element binding protein 4 [Source:RGD Symbol;Acc:1311931]	40.1674	3.83005	1044	183.833	2547.13	2555.04	1976.77	2967.98	985.558	-1.58548	0.120234	1.0484e-39	9.33591e-39	Plasma Membrane	other
ENSRNOG00000027109	315695	Odf3l1	outer dense fiber of sperm tails 3-like 1 [Source:RGD Symbol;Acc:1304976]	9.41128	0.912649	83.5833	14.4167	879.993	879.993	159.261	239.247	79.2746	-1.58492	0.259773	1.05287e-09	3.2778e-09	Other	other
ENSRNOG00000013974	296131	Fahd2a	fumarylacetoacetate hydrolase domain containing 2A [Source:RGD Symbol;Acc:1563674]	21.2525	2.03286	402.833	69.8333	1862.99	1862.99	763.428	1144.98	381.878	-1.58281	0.119553	5.19405e-40	4.65933e-39	Cytoplasm	other
ENSRNOG00000028236	289084	RGD1309104	similar to RIKEN cDNA 1700025G04 gene [Source:RGD Symbol;Acc:1309104]	25.7415	2.48526	382.641	66.5534	1456.99	1456.99	723.192	1084.75	361.633	-1.58152	0.131392	2.2797e-33	1.76338e-32	Other	other
ENSRNOG00000050500	315159	Tob2	transducer of ERBB2, 2 [Source:RGD Symbol;Acc:1359722]	69.8589	6.69475	1495.49	263.869	2100.99	2100.99	2831.08	4246.02	1416.14	-1.57959	0.117623	4.07262e-41	3.7572e-40	Nucleus	other
ENSRNOG00000020673	310644	Pbxip1	pre-B-cell leukemia homeobox interacting protein 1 [Source:RGD Symbol;Acc:1305180]	334.414	31.6807	9386.17	1637.17	2768.99	2768.99	17881	26785.9	8976.02	-1.57589	0.0944752	1.81774e-62	2.51624e-61	Nucleus	transcription regulator
ENSRNOG00000061099	NA	AABR07033324.1		44.0799	4.22566	670.244	118.623	1493.99	1493.99	1270.79	1904.32	637.26	-1.57302	0.129233	4.38179e-34	3.42568e-33	NA	NA
ENSRNOG00000024349	314622	Cbarp	CACN beta subunit associated regulatory protein [Source:RGD Symbol;Acc:1307185]	27.3293	2.61583	646.148	117.392	2435.99	2435.99	1283.22	1923.64	642.796	-1.57193	0.227886	5.27804e-12	1.89062e-11	Other	other
ENSRNOG00000016678	171100	Angptl2	angiopoietin-like 2 [Source:RGD Symbol;Acc:620004]	11.2428	1.09472	219.333	39.1667	1919.99	1919.99	416.182	624.501	207.862	-1.57156	0.169127	1.51154e-20	7.95477e-20	Extracellular Space	other
ENSRNOG00000014302	286923	Dlgap3	discs large homolog associated protein 3 [Source:RGD Symbol;Acc:708349]	5.26324	0.52038	185.333	32.8333	3480.99	3480.99	353.189	529.629	176.75	-1.57073	0.234232	2.00217e-11	6.90641e-11	Cytoplasm	other
ENSRNOG00000010161	310178	Myo10	myosin X [Source:RGD Symbol;Acc:1307193]	30.9424	2.96404	2089.92	367.667	6647.31	6652.43	3976.27	5950.21	2002.33	-1.56904	0.109088	6.60078e-47	6.90034e-46	Cytoplasm	enzyme
ENSRNOG00000002932	305349	Wdr19	WD repeat domain 19 [Source:RGD Symbol;Acc:1306997]	10.628	1.02873	437.917	78	4107.99	4107.99	843.346	1262.54	424.155	-1.56865	0.134975	3.19645e-31	2.32822e-30	Extracellular Space	other
ENSRNOG00000039582	294747	RGD1561161	similar to BC067074 protein [Source:RGD Symbol;Acc:1561161]	5.36172	0.500425	479.417	83.6667	8831.99	8831.99	915.014	1369.7	460.327	-1.56841	0.180074	3.04401e-18	1.46281e-17	Other	other
ENSRNOG00000008567	24559	Mos	Moloney sarcoma oncogene [Source:RGD Symbol;Acc:3103]	1.01055	0.0954877	8.41667	1.33333	818.993	818.993	15.9016	23.9539	7.84932	-1.56752	0.666565	0.0186906	0.0291	Cytoplasm	kinase
ENSRNOG00000003590	360537	Tom1l2	target of myb1 like 2 membrane trafficking protein [Source:RGD Symbol;Acc:1306728]	56.9316	5.49901	962.833	172.333	1674.56	1680.31	1845.84	2762.23	929.455	-1.56686	0.106252	3.23317e-49	3.56895e-48	Cytoplasm	transporter
ENSRNOG00000010208	116510	Timp1	TIMP metallopeptidase inhibitor 1 [Source:RGD Symbol;Acc:621675]	280.214	26.7509	1499.08	265.25	532.993	532.993	2886.61	4317.61	1455.61	-1.56684	0.110675	1.68827e-45	1.70626e-44	Extracellular Space	cytokine
ENSRNOG00000008305	114100	Sc5d	sterol-C5-desaturase [Source:RGD Symbol;Acc:620775]	28.9085	2.76423	1376.75	240.417	4669.99	4669.99	2613.44	3907.32	1319.55	-1.56544	0.100582	1.28342e-54	1.54901e-53	Cytoplasm	enzyme
ENSRNOG00000009173	367100	Smad6	SMAD family member 6 [Source:RGD Symbol;Acc:1305069]	3.79051	0.360133	43.4167	8	1163.99	1163.99	84.7819	127.598	41.9658	-1.56216	0.349465	7.81675e-06	1.81574e-05	Nucleus	transcription regulator
ENSRNOG00000031778	81518	Mef2d	myocyte enhancer factor 2D [Source:RGD Symbol;Acc:621489]	183.594	17.7964	3573.39	636.583	1929.99	1929.99	6856.27	10246	3466.49	-1.56197	0.0825201	6.66688e-80	1.20648e-78	Nucleus	transcription regulator
ENSRNOG00000052583	688018	Zfp106	zinc finger protein 106 [Source:MGI Symbol;Acc:MGI:1270153]	45.4998	4.43429	2528.33	447.417	5416.44	5416.54	4777.06	7140.33	2413.78	-1.56191	0.107547	8.66394e-48	9.24238e-47	Cytoplasm	other
ENSRNOG00000046068	NA	AABR07027088.1		30.6127	2.90155	78.5907	13.1956	254.993	254.993	150.936	225.346	76.5267	-1.55905	0.321769	1.26461e-06	3.13608e-06	NA	NA
ENSRNOG00000008706	353305	Tbx3	T-box 3 [Source:RGD Symbol;Acc:735203]	73.2083	7.02377	2006.08	355.667	2720.26	2707.89	3842.65	5739.44	1945.85	-1.55819	0.108287	6.02367e-47	6.31512e-46	Nucleus	transcription regulator
ENSRNOG00000017913	363278	Atg16l1	autophagy related 16-like 1 [Source:RGD Symbol;Acc:1310631]	60.0032	5.86282	1632.42	300.417	2778.07	2778.24	3223.21	4816.77	1629.65	-1.55646	0.195811	1.8839e-15	8.03283e-15	Cytoplasm	enzyme
ENSRNOG00000015157	679629	Smtnl2	smoothelin-like 2 [Source:RGD Symbol;Acc:1585960]	1.12128	0.105425	25.3333	4.5	2233.99	2233.99	48.1858	72.4413	23.9304	-1.55594	0.377935	3.839e-05	8.32068e-05	Other	other
ENSRNOG00000029262	362181	RGD1560017	similar to Ac2-210 [Source:RGD Symbol;Acc:1560017]	1.7393	0.143231	5.43312	0.892228	323.993	323.993	10.1892	15.5072	4.87129	-1.55539	0.831162	0.0612978	0.0874212	NA	NA
ENSRNOG00000042620	309375	Marveld1	MARVEL domain containing 1 [Source:RGD Symbol;Acc:1309811]	251.351	23.9542	6549.58	1148.25	2564.99	2564.99	12495.1	18647.9	6342.27	-1.55386	0.118415	2.45859e-39	2.17475e-38	Other	other
ENSRNOG00000006118	81813	Klf10	Kruppel-like factor 10 [Source:RGD Symbol;Acc:621652]	11.6736	1.15082	283.917	48.3333	2378	2370.38	533.62	795.353	271.886	-1.55384	0.185353	5.15143e-17	2.35688e-16	Nucleus	transcription regulator
ENSRNOG00000025890	308409	Opa3	optic atrophy 3 [Source:RGD Symbol;Acc:1309147]	47.0571	4.5758	887.667	160.917	1867.99	1867.99	1702.3	2542.21	862.379	-1.55342	0.14021	1.5816e-28	1.07132e-27	Cytoplasm	other
ENSRNOG00000046191	682147	Mb21d1	Mab-21 domain containing 1 [Source:RGD Symbol;Acc:1586939]	3.9532	0.398982	53.4167	9.33333	1313.62	1277.75	100.722	150.516	50.9278	-1.55276	0.268012	6.88851e-09	2.01724e-08	Cytoplasm	enzyme
ENSRNOG00000017466	117550	Kif5b	kinesin family member 5B [Source:RGD Symbol;Acc:621559]	103.201	10.0668	3297.17	593.167	3129.99	3129.99	6263.2	9347.62	3178.78	-1.55262	0.12283	1.26314e-36	1.05592e-35	Cytoplasm	other
ENSRNOG00000010994	282821	Has1	hyaluronan synthase 1 [Source:RGD Symbol;Acc:708528]	2.29714	0.210835	43.0833	7.58333	1888.99	1888.99	83.6288	125.223	42.0345	-1.55209	0.3837	5.23128e-05	0.000111742	Plasma Membrane	enzyme
ENSRNOG00000011425	362524	Ptpn3	protein tyrosine phosphatase, non-receptor type 3 [Source:RGD Symbol;Acc:1311363]	1.24723	0.114379	72.9242	13.1581	5739.87	5980.66	136.119	204.142	68.0952	-1.54905	0.305358	3.91819e-07	1.01259e-06	Cytoplasm	phosphatase
ENSRNOG00000004542	299246	Ttc8	tetratricopeptide repeat domain 8 [Source:RGD Symbol;Acc:1307769]	9.30835	0.888175	197.25	34.5833	2074.89	2087.99	374.757	558.426	191.088	-1.54812	0.16541	8.02735e-21	4.27072e-20	Cytoplasm	other
ENSRNOG00000002434	497979	Tmem100	transmembrane protein 100 [Source:RGD Symbol;Acc:1560541]	165.558	15.9663	2004.5	350.5	1188.99	1188.99	3819.34	5691.38	1947.29	-1.54587	0.129177	5.28731e-33	4.03426e-32	Plasma Membrane	other
ENSRNOG00000060410	307481	Pcdh1	protocadherin 1 [Source:RGD Symbol;Acc:1308490]	101.992	9.85731	4579.25	826.417	4407.99	4407.99	8724.51	13008.2	4440.8	-1.54564	0.163599	3.46357e-21	1.86718e-20	Plasma Membrane	other
ENSRNOG00000055340	313757	Ski	SKI proto-oncogene [Source:RGD Symbol;Acc:1565591]	87.0095	8.55716	1906.17	348.333	2177.99	2177.99	3676.76	5479.89	1873.64	-1.54441	0.112675	9.25004e-43	8.8582e-42	Nucleus	transcription regulator
ENSRNOG00000012929	303336	Wsb1	WD repeat and SOCS box-containing 1 [Source:RGD Symbol;Acc:1307835]	210.679	20.9255	4322.67	793.5	2054.99	2054.99	8407.12	12519.8	4294.42	-1.54026	0.134228	1.76151e-30	1.26041e-29	Cytoplasm	enzyme
ENSRNOG00000004518	50688	Cacnb1	calcium voltage-gated channel auxiliary subunit beta 1 [Source:RGD Symbol;Acc:68382]	17.7326	1.79626	440.5	81	2464.77	2386.41	847.347	1263.05	431.644	-1.53905	0.149201	6.01167e-25	3.66574e-24	Plasma Membrane	ion channel
ENSRNOG00000020467	338475	Nrep	neuronal regeneration related protein [Source:RGD Symbol;Acc:631411]	446.093	42.8088	1035	181.417	227.994	227.994	1976.98	2942.04	1011.91	-1.53899	0.140141	4.67713e-28	3.13181e-27	Cytoplasm	other
ENSRNOG00000008245	25527	Ptgis	prostaglandin I2 (prostacyclin) synthase [Source:RGD Symbol;Acc:3438]	12.1938	1.20549	174.417	31.9167	1397.99	1393.34	330.756	493.574	167.938	-1.53705	0.226251	1.09416e-11	3.83467e-11	Cytoplasm	enzyme
ENSRNOG00000061046	NA	AABR07059632.3		7.32441	0.711779	303.916	53.7015	4130.99	4130.99	587.408	873.566	301.25	-1.53576	0.188841	4.20318e-16	1.84279e-15	NA	NA
ENSRNOG00000055383	NA	AABR07067762.1		9.83903	0.977182	29.4167	5.42851	299.993	299.993	56.9569	85.3736	28.5402	-1.53449	0.39234	9.18661e-05	0.000191195	NA	NA
ENSRNOG00000006916	114123	Sardh	sarcosine dehydrogenase [Source:RGD Symbol;Acc:621125]	26.8282	2.59409	1061.83	191.167	3904.99	3904.99	2037.71	3030.15	1045.28	-1.53189	0.14608	9.94581e-26	6.20456e-25	Cytoplasm	enzyme
ENSRNOG00000027988	311604	Zhx3	zinc fingers and homeoboxes 3 [Source:RGD Symbol;Acc:631431]	20.2483	2.01502	696.833	126.167	3368.97	3387.99	1329.24	1976.65	681.831	-1.53166	0.130895	1.25252e-31	9.21967e-31	Nucleus	transcription regulator
ENSRNOG00000049811	684871	LOC684871	similar to Protein C8orf4 (Thyroid cancer protein 1) (TC-1) [Source:RGD Symbol;Acc:1585525]	358.724	35.6675	427.867	75.5369	115.937	115.937	810.253	1203.01	417.499	-1.52704	0.154448	4.73732e-23	2.72163e-22	Nucleus	other
ENSRNOG00000029876	66012	Gucy1a2	guanylate cyclase 1, soluble, alpha 2 [Source:RGD Symbol;Acc:621655]	59.7789	5.94815	1556	286.417	2562.99	2562.99	2984.28	4433.71	1534.86	-1.52591	0.118738	8.48425e-38	7.24585e-37	Cytoplasm	enzyme
ENSRNOG00000003276	25485	Myo1d	myosin ID [Source:RGD Symbol;Acc:621321]	97.6143	9.55311	5036.17	907.583	5069.99	5069.99	9642.58	14318.4	4966.74	-1.52559	0.109355	3.11321e-44	3.08867e-43	Cytoplasm	enzyme
ENSRNOG00000019330	362248	Procr	protein C receptor [Source:RGD Symbol;Acc:1305991]	57.319	5.65206	722.917	132.167	1262.99	1262.99	1409.63	2093.43	725.821	-1.52541	0.136879	7.64199e-29	5.23224e-28	Plasma Membrane	other
ENSRNOG00000055008	NA	AABR07021204.1		1.49091	0.147915	12.4615	2.16873	822.993	822.993	23.7065	35.4654	11.9476	-1.52502	0.535652	0.0044128	0.00754532	NA	NA
ENSRNOG00000021091	316022	Trank1	tetratricopeptide repeat and ankyrin repeat containing 1 [Source:RGD Symbol;Acc:1563130]	0.935666	0.0918626	82.5	15	8786.99	8786.99	159.773	237.49	82.055	-1.52471	0.216002	1.67984e-12	6.17788e-12	Nucleus	transcription regulator
ENSRNOG00000011119	100363675	LOC100363675	spindlin-1-like [Source:RGD Symbol;Acc:2322575]	62.3945	6.32223	567.643	104.267	887.993	887.993	1077.58	1601.71	553.453	-1.52451	0.16281	7.69541e-21	4.09562e-20	Nucleus	other
ENSRNOG00000027026	685879	Jazf1	JAZF zinc finger 1 [Source:RGD Symbol;Acc:1589007]	15.2578	1.51526	80.1667	14	521.993	521.993	155.383	230.434	80.3323	-1.522	0.291383	1.75684e-07	4.65557e-07	Nucleus	transcription regulator
ENSRNOG00000054212	81529	Pde1a	phosphodiesterase 1A [Source:RGD Symbol;Acc:68329]	76.6673	7.41431	1165.67	209.75	1489.29	1505.04	2226.47	3303	1149.95	-1.51952	0.140439	2.77498e-27	1.82138e-26	Cytoplasm	enzyme
ENSRNOG00000028910	311323	RGD1565536	similar to hypothetical protein [Source:RGD Symbol;Acc:1565536]	49.5879	4.93788	767	142.917	1547.81	1570.72	1503.01	2229.23	776.79	-1.51832	0.129581	1.04185e-31	7.69224e-31	Other	other
ENSRNOG00000022402	79428	Luzp1	leucine zipper protein 1 [Source:RGD Symbol;Acc:61839]	31.892	3.16194	2288.68	422.569	7047.06	7067.71	4391.83	6511.67	2271.98	-1.51489	0.143855	6.24113e-26	3.92699e-25	Nucleus	other
ENSRNOG00000011882	84477	Gab2	GRB2-associated binding protein 2 [Source:RGD Symbol;Acc:621367]	44.8501	4.52014	910.417	166.75	1993.99	1993.99	1746.56	2588.43	904.695	-1.51356	0.0960831	6.58429e-56	8.09402e-55	Cytoplasm	other
ENSRNOG00000030807	100912427	LOC100912427	nuclease-sensitive element-binding protein 1-like [Source:RGD Symbol;Acc:6486912]	221.192	22.2243	1719.02	315.614	761.993	761.993	3291.39	4877.43	1705.36	-1.51305	0.0957525	3.02686e-56	3.74612e-55	NA	NA
ENSRNOG00000008116	192270	Plpp3	phospholipid phosphatase 3 [Source:RGD Symbol;Acc:620454]	197.335	19.5543	5741.33	1037.17	2871.99	2871.99	11061	16385.4	5736.67	-1.51236	0.114815	1.26785e-39	1.12626e-38	Plasma Membrane	phosphatase
ENSRNOG00000015953	501454	Oaz2	ornithine decarboxylase antizyme 2 [Source:RGD Symbol;Acc:1562933]	820.696	80.7345	2987.58	544.75	359.993	359.993	5766.17	8542.52	2989.81	-1.51236	0.121639	1.72544e-35	1.39526e-34	Cytoplasm	other
ENSRNOG00000003809	302642	Sat1	spermidine/spermine N1-acetyl transferase 1 [Source:RGD Symbol;Acc:1586174]	998.685	98.8867	8786.75	1624.5	876.175	883.81	17155.7	25414.1	8897.35	-1.51216	0.116113	9.0295e-39	7.91042e-38	Cytoplasm	enzyme
ENSRNOG00000007443	29146	Jag1	jagged 1 [Source:RGD Symbol;Acc:2937]	64.5752	6.47384	3530.26	650.885	5366.99	5366.99	6769.62	10028.6	3510.63	-1.51182	0.101277	2.17846e-50	2.4548e-49	Extracellular Space	growth factor
ENSRNOG00000009613	501026	Sh3bgrl2	SH3 domain binding glutamate-rich protein like 2 [Source:RGD Symbol;Acc:1591931]	12.3143	1.20714	10	1.75	77.4373	77.4273	18.4528	27.7049	9.20069	-1.51138	0.590316	0.0104585	0.0169556	Nucleus	other
ENSRNOG00000030049	292160	Znhit6	zinc finger, HIT-type containing 6 [Source:RGD Symbol;Acc:1308723]	28.6334	2.89897	398.583	72.75	1353.99	1353.99	757.473	1122.36	392.589	-1.50971	0.143729	8.28774e-26	5.18569e-25	Cytoplasm	other
ENSRNOG00000012868	315732	Uaca	uveal autoantigen with coiled-coil domains and ankyrin repeats [Source:RGD Symbol;Acc:1560011]	229.198	22.773	9859.67	1807.08	4258.6	4251.4	19058.3	28214.8	9901.76	-1.50911	0.0988778	1.36168e-52	1.577e-51	Cytoplasm	other
ENSRNOG00000017503	291567	Ppargc1b	PPARG coactivator 1 beta [Source:RGD Symbol;Acc:727948]	28.651	2.91964	871.667	166.583	3006.89	2993.62	1684.13	2495.65	872.621	-1.50732	0.176158	1.16195e-17	5.44928e-17	Nucleus	transcription regulator
ENSRNOG00000029986	24954	Insr	insulin receptor [Source:RGD Symbol;Acc:2917]	28.1696	2.85113	1918.14	352.74	6742.6	6761.99	3716.87	5499.32	1934.42	-1.5055	0.119183	1.40963e-36	1.17367e-35	Plasma Membrane	kinase
ENSRNOG00000021525	689253	Nbeal1	neurobeachin-like 1 [Source:RGD Symbol;Acc:1594799]	6.39277	0.641712	511.853	94.3342	7865.99	7865.99	983.545	1455.19	511.899	-1.50292	0.12732	3.71287e-32	2.77496e-31	Other	other
ENSRNOG00000049192	100910616	Hmgn5	high mobility group nucleosome binding domain 5 [Source:RGD Symbol;Acc:6497694]	23.6998	2.37933	429.986	76.7611	1753.99	1753.99	812.956	1201.01	424.903	-1.49844	0.163181	4.20536e-20	2.17475e-19	Nucleus	transcription regulator
ENSRNOG00000033402	501110	LOC501110	similar to Glutathione S-transferase A1 (GTH1) (HA subunit 1) (GST-epsilon) (GSTA1-1) (GST class-alpha) [Source:RGD Symbol;Acc:1565402]	8.52821	0.870854	155.917	28.6667	1803.99	1803.99	300.851	444.856	156.846	-1.49786	0.209468	8.62698e-13	3.23047e-12	Cytoplasm	enzyme
ENSRNOG00000021705	102556092	Zfp664	zinc finger protein 664 [Source:RGD Symbol;Acc:6491226]	58.6155	5.9787	346.167	64.75	578.993	578.993	663.773	981.806	345.741	-1.49555	0.142771	1.12342e-25	6.99931e-25	Other	other
ENSRNOG00000004693	304947	Pbx1	pre-B-cell leukemia homeobox 1 [Source:RGD Symbol;Acc:1308213]	46.9704	4.7795	780.75	143.167	1627.81	1608.01	1503.46	2219.85	787.076	-1.49489	0.131232	4.62738e-30	3.27891e-29	Nucleus	transcription regulator
ENSRNOG00000046505	683923	Bend3	BEN domain containing 3 [Source:RGD Symbol;Acc:1596570]	6.08169	0.617973	229.75	42.9167	3755.99	3755.99	447.188	660.854	233.523	-1.49461	0.150373	2.80665e-23	1.61881e-22	Nucleus	other
ENSRNOG00000028341	303193	Alkbh5	alkB homolog 5, RNA demethylase [Source:RGD Symbol;Acc:1309496]	40.2271	4.02353	1843.51	345.645	4566.99	4566.99	3597.32	5313.53	1881.12	-1.49447	0.137994	2.48327e-27	1.63286e-26	Nucleus	enzyme
ENSRNOG00000018554	NA	AABR07026797.1		442.102	45.0986	608.091	113.488	135.728	135.728	1174.33	1734.34	614.319	-1.49262	0.105397	1.57668e-45	1.59459e-44	NA	NA
ENSRNOG00000017883	296580	Camsap1	calmodulin regulated spectrin-associated protein 1 [Source:RGD Symbol;Acc:1565022]	33.2625	3.36564	1890	374.583	5584.43	5984.93	3775.58	5572.98	1978.19	-1.49251	0.101318	4.08277e-49	4.4932e-48	Cytoplasm	other
ENSRNOG00000003407	305064	Ptpn14	protein tyrosine phosphatase, non-receptor type 14 [Source:RGD Symbol;Acc:1307885]	4.90112	0.50275	198.5	37.3333	3984.66	3975.77	380.361	562.949	197.773	-1.49244	0.183716	4.52541e-16	1.98049e-15	Nucleus	phosphatase
ENSRNOG00000016478	287444	Eif5a	eukaryotic translation initiation factor 5A [Source:RGD Symbol;Acc:1308029]	994.371	100.731	9928.83	1850.25	989.993	989.993	19296.7	28475.5	10117.9	-1.49155	0.0879638	1.72529e-64	2.47749e-63	Cytoplasm	translation regulator
ENSRNOG00000010553	170636	Pnma1	paraneoplastic Ma antigen 1 [Source:RGD Symbol;Acc:621230]	3.0721	0.315044	49.5833	9	1578.99	1578.99	94.9026	140.152	49.6529	-1.49154	0.281271	1.1401e-07	3.06009e-07	Nucleus	other
ENSRNOG00000027935	499589	Lrrc34	leucine rich repeat containing 34 [Source:RGD Symbol;Acc:1565052]	1.60073	0.162777	28.3333	5.25	1739.99	1739.99	54.2245	80.4686	27.9803	-1.49006	0.347489	1.8023e-05	4.03817e-05	Other	other
ENSRNOG00000049451	100189555	Sec61gl	SEC61 gamma subunit-like [Source:RGD Symbol;Acc:2301013]	13.6385	1.38021	28.4921	5.1126	201.005	201.005	53.7709	79.4722	28.0696	-1.48983	0.362116	3.88464e-05	8.4146e-05	NA	NA
ENSRNOG00000049016	367253	Sec61g-ps1	Sec61 gamma subunit, pseudogene 1 [Source:RGD Symbol;Acc:1306317]	13.6385	1.38021	28.4921	5.1126	201.005	201.005	53.7709	79.4722	28.0696	-1.48983	0.362116	3.88464e-05	8.4146e-05	NA	NA
ENSRNOG00000011697	291940	Zfp827	zinc finger protein 827 [Source:RGD Symbol;Acc:1560620]	5.32564	0.552318	162.75	30.25	2990.99	2990.99	311.904	460.883	162.924	-1.48948	0.210705	1.5601e-12	5.7549e-12	Other	other
ENSRNOG00000057620	50690	Slc6a8	solute carrier family 6 member 8 [Source:RGD Symbol;Acc:619711]	80.5551	8.04129	3017.74	556.343	3708.99	3708.99	5859.58	8643.01	3076.15	-1.48873	0.118195	2.23468e-36	1.85007e-35	Cytoplasm	transporter
ENSRNOG00000021681	314764	Eea1	early endosome antigen 1 [Source:RGD Symbol;Acc:1310167]	21.0693	2.15235	899.583	167.583	4179.74	4226	1733.03	2556.63	909.436	-1.48829	0.121205	1.17232e-34	9.25437e-34	Cytoplasm	other
ENSRNOG00000001293	288518	Get4	golgi to ER traffic protein 4 [Source:RGD Symbol;Acc:1311660]	78.9798	8.00262	1484.33	279.917	1883.99	1883.99	2918.83	4302.77	1534.9	-1.48425	0.132923	5.96073e-29	4.09842e-28	Cytoplasm	other
ENSRNOG00000019147	296655	Stom	stomatin [Source:RGD Symbol;Acc:1305109]	884.581	88.3949	20590.8	3780.17	2306.99	2306.99	40039.7	59017.2	21062.1	-1.48417	0.123111	1.81411e-33	1.40697e-32	Plasma Membrane	other
ENSRNOG00000021276	29373	Bmp2	bone morphogenetic protein 2 [Source:RGD Symbol;Acc:2211]	23.3515	2.32509	707.333	129.667	2986.99	2986.99	1368.5	2016.43	720.578	-1.48403	0.141968	1.4155e-25	8.79661e-25	Extracellular Space	growth factor
ENSRNOG00000013286	316348	Pdcl3	phosducin-like 3 [Source:RGD Symbol;Acc:1309663]	73.546	7.48122	1280.5	237.583	1709.99	1709.99	2469.86	3638.68	1301.03	-1.48343	0.0862606	2.7904e-66	4.1246e-65	Cytoplasm	other
ENSRNOG00000007441	313111	Klhl32	kelch-like family member 32 [Source:RGD Symbol;Acc:1310364]	1.40127	0.145198	31.1667	5.66667	2184.99	2184.99	59.8937	88.4753	31.312	-1.4834	0.36936	5.91637e-05	0.000125585	Other	other
ENSRNOG00000017434	29582	Mgat3	mannosyl (beta-1,4-)-glycoprotein beta-1,4-N-acetylglucosaminyltransferase [Source:RGD Symbol;Acc:3084]	103.251	10.3576	2613.83	483.417	2473.99	2473.99	5016.1	7391.69	2640.52	-1.48182	0.142687	2.89884e-25	1.78327e-24	Cytoplasm	enzyme
ENSRNOG00000060047	361755	Aldh18a1	aldehyde dehydrogenase 18 family, member A1 [Source:RGD Symbol;Acc:1311431]	24.57	2.52382	771.448	141.157	3181.99	3181.99	1524.09	2259.74	788.438	-1.48177	0.470132	0.00162255	0.00294613	Cytoplasm	kinase
ENSRNOG00000016267	286974	Chst15	carbohydrate (N-acetylgalactosamine 4-sulfate 6-O) sulfotransferase 15 [Source:RGD Symbol;Acc:628881]	19.4809	2.00112	495	94.5	2497.33	2514.24	959.457	1413.95	504.969	-1.47811	0.131652	2.99309e-29	2.0726e-28	Plasma Membrane	enzyme
ENSRNOG00000007219	103692716	LOC103692716	heat shock protein HSP 90-alpha [Source:RGD Symbol;Acc:9292348]	215.517	22.7141	4403.71	848.224	1994.99	1994.99	8448.42	12445.5	4451.34	-1.47789	0.170038	3.57681e-18	1.71489e-17	Extracellular Space	other
ENSRNOG00000017328	63852	Pter	phosphotriesterase related [Source:RGD Symbol;Acc:61313]	3.39651	0.358176	66.0833	12.1667	1871.99	1871.99	124.745	184.221	65.2695	-1.47756	0.310747	1.98579e-06	4.85201e-06	Cytoplasm	enzyme
ENSRNOG00000020024	307485	Taf7	TAF7 RNA polymerase II, TATA box binding protein (TBP)-associated factor [Source:RGD Symbol;Acc:1309935]	58.1751	6.00209	920.583	173.071	1558.99	1558.99	1782.06	2623.53	940.597	-1.47724	0.0954995	5.6543e-54	6.74636e-53	Nucleus	transcription regulator
ENSRNOG00000016467	291772	Kctd1	potassium channel tetramerization domain containing 1 [Source:RGD Symbol;Acc:621566]	13.3833	1.36522	435.467	81.861	3223.99	3223.99	847.612	1247.52	447.702	-1.4764	0.116042	4.40947e-37	3.71801e-36	Nucleus	transcription regulator
ENSRNOG00000030871	50663	Calm2	calmodulin 2 [Source:RGD Symbol;Acc:2258]	660.513	68.101	6023.25	1119.75	887.993	887.993	11543.8	16975	6112.56	-1.47221	0.0955262	1.36874e-53	1.62381e-52	Nucleus	other
ENSRNOG00000034269	313593	Ago3	argonaute 3, RISC catalytic component [Source:RGD Symbol;Acc:1309163]	5.34252	0.55221	159.365	30.7477	2930.99	2930.99	307.24	453.154	161.326	-1.47187	0.22927	1.36468e-10	4.50085e-10	Cytoplasm	translation regulator
ENSRNOG00000013218	680122	Sap30	Sin3A-associated protein [Source:RGD Symbol;Acc:1595501]	22.9309	2.31746	102.917	19.8333	452.993	452.993	203.893	300.588	107.199	-1.47091	0.259212	1.3906e-08	3.98516e-08	Nucleus	transcription regulator
ENSRNOG00000014678	317674	Fzd5	frizzled class receptor 5 [Source:RGD Symbol;Acc:631406]	3.43784	0.357316	66.5833	12.6667	1944.99	1944.99	131.276	193.407	69.1446	-1.47032	0.265098	2.91721e-08	8.16931e-08	Plasma Membrane	G-protein coupled receptor
ENSRNOG00000021166	116662	Ecm1	extracellular matrix protein 1 [Source:RGD Symbol;Acc:620357]	465.03	46.8118	8233.33	1544.17	1753.99	1753.99	16042.6	23585.6	8499.55	-1.46932	0.141072	2.10799e-25	1.3017e-24	Extracellular Space	transporter
ENSRNOG00000003587	360457	Figf	c-fos induced growth factor [Source:RGD Symbol;Acc:620695]	1.42015	0.146052	39.9988	7.52463	2732.99	2732.99	75.6125	111.942	39.2826	-1.46876	0.337501	1.34983e-05	3.06386e-05	Extracellular Space	growth factor
ENSRNOG00000015196	102547897	LOC102547897	uncharacterized LOC102547897 [Source:RGD Symbol;Acc:7640129]	7.25403	0.733843	63.9167	11.8333	878.993	878.993	125.601	184.486	66.716	-1.46839	0.269118	4.86191e-08	1.34019e-07	Other	other
ENSRNOG00000000515	29513	Mapk13	mitogen activated protein kinase 13 [Source:RGD Symbol;Acc:3045]	2.15553	0.229111	34.5353	6.71283	1660.99	1660.99	70.1679	103.748	36.5883	-1.46659	0.461809	0.00149446	0.00272508	Cytoplasm	kinase
ENSRNOG00000006876	81710	Msx1	msh homeobox 1 [Source:RGD Symbol;Acc:620929]	8.41685	0.884949	133.417	26.5	1573.99	1573.99	259.814	383.352	136.275	-1.4654	0.261807	2.17754e-08	6.13677e-08	Nucleus	transcription regulator
ENSRNOG00000059491	246174	Fgd4	FYVE, RhoGEF and PH domain containing 4 [Source:RGD Symbol;Acc:708357]	14.0458	1.41646	440.75	81.3333	3085.82	3106.11	839.286	1233.66	444.91	-1.46509	0.137134	1.21392e-26	7.79942e-26	Cytoplasm	other
ENSRNOG00000017528	313725	Gpr157	G protein-coupled receptor 157 [Source:RGD Symbol;Acc:1311096]	3.62336	0.375547	77.3181	14.9546	2129.99	2129.99	151.297	222.936	79.6574	-1.46308	0.281436	2.00771e-07	5.29923e-07	Plasma Membrane	G-protein coupled receptor
ENSRNOG00000004869	302333	Dach2	dachshund family transcription factor 2 [Source:RGD Symbol;Acc:1561687]	1.22646	0.12555	11.1667	2.16667	889.409	875.892	21.338	31.9248	10.7512	-1.46275	0.608035	0.0161418	0.0254024	Nucleus	other
ENSRNOG00000005348	311252	Pamr1	peptidase domain containing associated with muscle regeneration 1 [Source:RGD Symbol;Acc:1308745]	4.6759	0.477804	123.583	23.5833	2603.99	2603.99	239.284	352.108	126.46	-1.46262	0.205028	9.76827e-13	3.64383e-12	Extracellular Space	peptidase
ENSRNOG00000010131	311494	Rin2	Ras and Rab interactor 2 [Source:RGD Symbol;Acc:1305873]	11.7026	1.23536	507.5	95.75	4256.75	4268.96	985.082	1445.74	524.422	-1.46125	0.151416	4.88981e-22	2.70598e-21	Cytoplasm	other
ENSRNOG00000022893	266780	Rimbp2	RIMS binding protein 2 [Source:RGD Symbol;Acc:708533]	1.16007	0.122148	100.389	19.5085	8580.99	8506.49	195.973	288.468	103.478	-1.46112	0.207543	1.92096e-12	7.04158e-12	Plasma Membrane	other
ENSRNOG00000002433	305240	G3bp2	G3BP stress granule assembly factor 2 [Source:RGD Symbol;Acc:1309571]	86.1321	8.98073	1456	279	1660.99	1660.99	2820.13	4140.52	1499.75	-1.4611	0.112308	1.07649e-38	9.40254e-38	Cytoplasm	other
ENSRNOG00000000549	29544	Tspyl1	TSPY-like 1 [Source:RGD Symbol;Acc:1307726]	76.5214	7.90698	1827.5	347.083	2351.99	2351.99	3547.57	5206.36	1888.78	-1.46105	0.0857412	4.13453e-65	6.03204e-64	Nucleus	other
ENSRNOG00000002339	117016	Mark1	microtubule affinity regulating kinase 1 [Source:RGD Symbol;Acc:619882]	129.193	13.4491	4085.67	852.083	3113.11	3421.25	8306.12	12186.2	4426.02	-1.45988	0.0770976	5.81277e-80	1.05322e-78	Cytoplasm	kinase
ENSRNOG00000006410	171026	Akap5	A-kinase anchoring protein 5 [Source:RGD Symbol;Acc:620829]	5.88329	0.608807	150.083	29.0833	2492.99	2492.99	288.197	424.313	152.082	-1.45962	0.258726	1.68496e-08	4.78926e-08	Plasma Membrane	other
ENSRNOG00000051838	315037	Atmin	ATM interactor [Source:EntrezGene;Acc:315037]	9.99074	1.01832	226.293	43.9852	2231.99	2231.99	438.218	644.664	231.772	-1.45925	0.255897	1.18076e-08	3.40183e-08	NA	NA
ENSRNOG00000001055	304469	Rilpl1	Rab interacting lysosomal protein-like 1 [Source:RGD Symbol;Acc:1307973]	51.3581	5.32999	954.25	184	1839.22	1837.66	1866.67	2739.16	994.192	-1.45855	0.115481	1.43944e-36	1.19781e-35	Cytoplasm	other
ENSRNOG00000008758	311210	Tspan18	tetraspanin 18 [Source:RGD Symbol;Acc:1560411]	2.78096	0.301895	98.3923	19.4586	3508.99	3508.99	191.639	282.412	100.866	-1.45728	0.327396	8.5419e-06	1.97821e-05	Other	other
ENSRNOG00000050794	24915	Pdlim4	PDZ and LIM domain 4 [Source:RGD Symbol;Acc:3575]	10.2099	1.06218	100.75	19.1667	968.993	968.993	194.6	285.973	103.227	-1.45728	0.194296	6.36627e-14	2.52919e-13	Plasma Membrane	other
ENSRNOG00000000999	690516	Smurf1	SMAD specific E3 ubiquitin protein ligase 1 [Source:RGD Symbol;Acc:1594738]	75.0611	7.73303	3288.67	673.333	4373.05	4695.87	6669.84	9782.49	3557.19	-1.45717	0.106581	1.49288e-42	1.42311e-41	Cytoplasm	enzyme
ENSRNOG00000017412	NA	AABR07001512.1		2.84422	0.293266	8.95148	1.81614	326.993	326.993	18.2918	27.2568	9.32688	-1.45675	0.627713	0.0203018	0.0314276	NA	NA
ENSRNOG00000052376	363212	Bend6	BEN domain containing 6 [Source:RGD Symbol;Acc:1310392]	10.6868	1.12355	145.417	25.9167	1325.97	1252.75	274.651	402.239	147.063	-1.45545	0.206183	1.67714e-12	6.16951e-12	Nucleus	transcription regulator
ENSRNOG00000024631	100910434	Chadl	chondroadherin-like [Source:RGD Symbol;Acc:6504353]	1.30538	0.129336	25.8333	4.91667	1988.99	1988.99	50.983	75.1053	26.8607	-1.45541	0.384803	0.000155431	0.000315859	Extracellular Space	other
ENSRNOG00000008225	NA	AABR07064349.1		10.241	1.06056	20.0833	3.91667	198.008	198.008	39.5866	58.6097	20.5636	-1.45508	0.435396	0.000831859	0.0015625	NA	NA
ENSRNOG00000058975	685244	Iqsec2	IQ motif and Sec7 domain 2 [Source:RGD Symbol;Acc:1596452]	26.7646	3.09689	1093.42	234.083	4067.08	4157.15	2262.13	3317.94	1206.32	-1.4545	0.154832	5.77457e-21	3.08795e-20	Cytoplasm	other
ENSRNOG00000030124	25622	Ptpn11	protein tyrosine phosphatase, non-receptor type 11 [Source:RGD Symbol;Acc:3447]	99.2915	10.3179	5386.33	1025	5330.99	5330.99	10451.3	15316	5586.62	-1.45385	0.0807817	2.04492e-72	3.28177e-71	Cytoplasm	phosphatase
ENSRNOG00000054063	100910872	Nat6	N-acetyltransferase 6 [Source:RGD Symbol;Acc:6496422]	99.6123	10.3919	1217.52	234.462	1215.99	1215.99	2390.99	3504.27	1277.7	-1.45317	0.105879	7.20908e-43	6.91277e-42	Cytoplasm	other
ENSRNOG00000009046	313742	Phf13	PHD finger protein 13 [Source:RGD Symbol;Acc:1308145]	29.2098	3.05949	872.75	170.583	2972.99	2972.99	1712.58	2511.66	913.498	-1.45306	0.133248	1.09246e-27	7.25194e-27	Nucleus	other
ENSRNOG00000010891	266808	Lrrcc1	leucine rich repeat and coiled-coil centrosomal protein 1 [Source:RGD Symbol;Acc:628722]	10.7737	1.12873	366.667	69.8333	3324.99	3324.99	706.938	1036.67	377.211	-1.45282	0.128515	1.24417e-29	8.68537e-29	Nucleus	transporter
ENSRNOG00000050511	103691013	LOC103691013	neuronal tyrosine-phosphorylated phosphoinositide-3-kinase adapter 1-like [Source:RGD Symbol;Acc:9219688]	2.6307	0.276047	52.9963	9.55957	2063.99	2063.99	106.352	156.936	55.7692	-1.45233	0.535489	0.00668486	0.0111784	Other	other
ENSRNOG00000056038	309169	Ehbp1l1	EH domain binding protein 1-like 1 [Source:RGD Symbol;Acc:1563823]	278.63	29.4109	10612.2	1879.83	3782.05	3426.23	19871	29113.6	10628.4	-1.4521	0.0935869	2.70037e-54	3.24845e-53	Other	other
ENSRNOG00000005176	317508	Map7d2	MAP7 domain containing 2 [Source:RGD Symbol;Acc:1564852]	5.10796	0.535466	209.51	40.3748	4039.99	4039.99	406.961	597.3	216.622	-1.45133	0.152586	1.87856e-21	1.02101e-20	Other	other
ENSRNOG00000014007	306842	Gfod1	glucose-fructose oxidoreductase domain containing 1 [Source:RGD Symbol;Acc:1311507]	11.2511	1.20694	145.417	28.4167	1265.99	1265.99	280.258	411.975	148.541	-1.45128	0.241672	1.9112e-09	5.8306e-09	Other	enzyme
ENSRNOG00000045695	100910646	LOC100910646	E3 ubiquitin-protein ligase RLIM-like [Source:RGD Symbol;Acc:6497321]	10.6212	1.09866	213.293	41.1809	1999.99	1999.99	417.894	612.766	223.022	-1.45006	0.16728	4.38088e-18	2.09011e-17	Other	other
ENSRNOG00000046424	64476	Mfn2	mitofusin 2 [Source:RGD Symbol;Acc:628843]	79.6563	8.2795	2955.59	566.167	3656.49	3660.99	5754.17	8425.64	3082.7	-1.44907	0.0885452	3.38562e-60	4.51952e-59	Cytoplasm	enzyme
ENSRNOG00000031814	83576	Sort1	sortilin 1 [Source:RGD Symbol;Acc:619999]	124.589	12.8727	8202.08	1557.67	6482.99	6482.99	15957.2	23363.7	8550.63	-1.44881	0.0973125	3.92827e-50	4.40618e-49	Plasma Membrane	G-protein coupled receptor
ENSRNOG00000018835	29492	Notch2	notch 2 [Source:RGD Symbol;Acc:3188]	27.6782	2.91013	2171.5	420.167	7733.99	7733.99	4229.15	6192.07	2266.23	-1.44722	0.0928288	8.48116e-55	1.02447e-53	Plasma Membrane	transcription regulator
ENSRNOG00000058498	NA	AABR07050848.1		1.53174	0.13283	3.97491	0.62199	239.993	239.993	7.13376	10.9146	3.35289	-1.44586	1.02833	0.159719	0.208504	NA	NA
ENSRNOG00000021671	300114	Ldoc1l	leucine zipper, down-regulated in cancer 1-like [Source:RGD Symbol;Acc:1306472]	34.7961	3.60771	184.417	35.1667	524.993	524.993	361.272	528.4	194.145	-1.44457	0.159671	1.46675e-19	7.40165e-19	Other	other
ENSRNOG00000017506	116561	Cltb	clathrin, light chain B [Source:RGD Symbol;Acc:621353]	268.341	27.7916	2287.25	437.417	839.993	839.993	4457.72	6521.03	2394.42	-1.44343	0.11556	8.38808e-36	6.85503e-35	Plasma Membrane	other
ENSRNOG00000005869	NA	AABR07017110.1		42.1964	4.45828	301.28	57.7568	698.993	698.993	582.647	852.888	312.407	-1.44267	0.133806	4.19711e-27	2.73515e-26	NA	NA
ENSRNOG00000008376	25551	Slc2a3	solute carrier family 2 member 3 [Source:RGD Symbol;Acc:3706]	93.582	9.87239	2836	607.667	3017.54	3270.89	5877.59	8599.83	3155.35	-1.44241	0.159766	1.74372e-19	8.77207e-19	Plasma Membrane	transporter
ENSRNOG00000028498	360950	Wdr1	WD repeat domain 1 [Source:RGD Symbol;Acc:1305789]	273.844	28.7059	7496.08	1433.33	2687.99	2687.99	14566	21295.7	7836.24	-1.44162	0.0726075	9.98135e-88	2.02174e-86	Extracellular Space	other
ENSRNOG00000001647	304063	Ets2	ETS proto-oncogene 2, transcription factor [Source:RGD Symbol;Acc:1584977]	49.7213	5.29496	1708.33	335.75	3406.99	3406.99	3352.29	4902.01	1802.56	-1.43907	0.135055	1.64423e-26	1.05133e-25	Nucleus	transcription regulator
ENSRNOG00000021463	25747	Ppara	peroxisome proliferator activated receptor alpha [Source:RGD Symbol;Acc:3369]	3.9654	0.421632	67.3333	13.0833	1670.59	1677.56	131.984	193.239	70.7281	-1.43896	0.232067	5.62448e-10	1.781e-09	Nucleus	ligand-dependent nuclear receptor
ENSRNOG00000017093	361238	Pxdc1	PX domain containing 1 [Source:RGD Symbol;Acc:1311307]	66.5326	6.98421	1066.33	205.917	1579.99	1579.99	2081.38	3041.42	1121.34	-1.43736	0.0953848	2.58632e-51	2.95082e-50	Other	other
ENSRNOG00000006934	29381	Acvr1b	activin A receptor type 1B [Source:RGD Symbol;Acc:735207]	29.7822	3.11862	1284.24	249.077	4308.99	4308.99	2539.5	3710.44	1368.56	-1.43716	0.117903	3.54218e-34	2.77671e-33	Plasma Membrane	kinase
ENSRNOG00000027286	691777	Lrrc75a	leucine rich repeat containing 75A [Source:RGD Symbol;Acc:1595947]	64.1507	6.69064	373.75	72	569.993	569.993	723.586	1057.92	389.254	-1.43638	0.155703	2.83221e-20	1.47299e-19	Other	other
ENSRNOG00000055391	361845	Eif4ebp2	eukaryotic translation initiation factor 4E binding protein 2 [Source:RGD Symbol;Acc:1310824]	120.511	12.7293	1893.08	367.583	1541.99	1541.99	3681.15	5376.55	1985.76	-1.43415	0.102031	7.07736e-45	7.08901e-44	Cytoplasm	translation regulator
ENSRNOG00000014443	171115	Pde5a	phosphodiesterase 5A [Source:RGD Symbol;Acc:620995]	103.059	10.83	3363.92	648.833	3189.99	3189.99	6514.33	9513.52	3515.13	-1.43395	0.115562	2.35171e-35	1.89225e-34	Cytoplasm	enzyme
ENSRNOG00000020538	NA	AC121639.1		1.3669	0.126755	3.17182	0.5	233.994	233.994	6.00376	8.96744	3.04007	-1.43299	0.960755	0.135824	0.180243	NA	NA
ENSRNOG00000011387	680576	Tet3	tet methylcytosine dioxygenase 3 [Source:RGD Symbol;Acc:1590584]	19.0139	2.04902	1126.33	225.667	5865.99	5865.99	2208.67	3226.32	1191.02	-1.43087	0.15622	5.22188e-20	2.68712e-19	Nucleus	enzyme
ENSRNOG00000025324	307348	Spire1	spire-type actin nucleation factor 1 [Source:RGD Symbol;Acc:1305892]	35.3407	3.6924	1441.75	340.308	4033.77	5008.65	3103.29	4528.28	1678.31	-1.42866	0.108462	1.27228e-39	1.12951e-38	Cytoplasm	other
ENSRNOG00000013492	64185	Cap1	CAP, adenylate cyclase-associated protein 1 (yeast) [Source:RGD Symbol;Acc:620309]	565.593	59.8648	13553.1	2620.42	2352.99	2352.99	26403.7	38504.1	14303.3	-1.42786	0.0725559	3.23715e-86	6.33718e-85	Plasma Membrane	other
ENSRNOG00000009148	689035	Cyb5rl	cytochrome b5 reductase-like [Source:RGD Symbol;Acc:1597451]	3.07374	0.293887	23.1667	3.08333	721.764	639.035	38.4315	56.3254	20.5377	-1.42755	0.565614	0.011606	0.0186832	Nucleus	enzyme
ENSRNOG00000023459	500527	Lurap1	leucine rich adaptor protein 1 [Source:RGD Symbol;Acc:1566001]	9.31752	0.995938	113.333	22.3333	1200.99	1200.99	221.3	323.633	118.967	-1.42581	0.201726	1.5711e-12	5.7911e-12	Cytoplasm	other
ENSRNOG00000002844	302566	Usp27x	ubiquitin specific peptidase 27, X-linked [Source:RGD Symbol;Acc:1564628]	4.93122	0.514664	84.75	16	1673.99	1673.99	164.017	238.91	89.1248	-1.42546	0.226961	3.37202e-10	1.08326e-09	Other	peptidase
ENSRNOG00000003237	305025	Tp53bp2	tumor protein p53 binding protein, 2 [Source:RGD Symbol;Acc:1305461]	33.8045	3.58768	1385.75	269.583	4033.99	4033.99	2706.31	3944.16	1468.46	-1.42343	0.10397	1.1541e-42	1.10304e-41	Nucleus	other
ENSRNOG00000059129	NA	AABR07031674.7		38.4248	4.0414	40.2935	7.4045	102.546	102.546	78.3101	114.047	42.5726	-1.4226	0.335477	2.22991e-05	4.95521e-05	NA	NA
ENSRNOG00000001123	498188	RGD1562310	similar to hypothetical protein FLJ21415 [Source:RGD Symbol;Acc:1562310]	10.7135	1.10681	251.25	48.6667	2338.99	2338.99	496.851	724.117	269.585	-1.42225	0.190457	8.16991e-14	3.2308e-13	Other	other
ENSRNOG00000018149	307766	Smarca5	SWI/SNF related, matrix associated, actin dependent regulator of chromatin, subfamily a, member 5 [Source:RGD Symbol;Acc:1308832]	82.365	8.80785	3273.49	649.358	3960.99	3960.99	6479.29	9435.46	3523.12	-1.41839	0.125021	7.83437e-30	5.49799e-29	Nucleus	transcription regulator
ENSRNOG00000046797	311326	Rpusd2	RNA pseudouridylate synthase domain containing 2 [Source:RGD Symbol;Acc:1306147]	1.34253	0.119456	28.1808	5.14908	2097.99	2097.99	55.2009	81.668	28.7338	-1.41838	0.729116	0.0517342	0.0747454	Other	other
ENSRNOG00000045541	687399	LOC687399	hypothetical protein LOC687399 [Source:RGD Symbol;Acc:1586501]	13.8149	1.42852	148	28.25	1041.25	1038.17	285.512	416.086	154.937	-1.41761	0.231433	9.04736e-10	2.82868e-09	Nucleus	other
ENSRNOG00000021918	291540	Cep76	centrosomal protein 76 [Source:RGD Symbol;Acc:1305183]	10.3851	1.09181	265.417	51.75	2516.99	2516.99	519.695	756.401	282.989	-1.41464	0.159276	6.58758e-19	3.24141e-18	Cytoplasm	other
ENSRNOG00000019490	29502	Slc20a2	solute carrier family 20 member 2 [Source:RGD Symbol;Acc:3699]	83.225	8.72258	2832.75	553.833	3380.65	3393.6	5589.41	8131.55	3047.28	-1.41405	0.12243	7.4004e-31	5.33179e-30	Plasma Membrane	transporter
ENSRNOG00000060837	NA	AC132752.2		37.7361	3.8465	41.3333	8.16667	110.489	110.489	82.5394	120.543	44.5355	-1.4135	0.345991	4.40101e-05	9.47691e-05	NA	NA
ENSRNOG00000013805	305451	Tnip2	TNFAIP3 interacting protein 2 [Source:RGD Symbol;Acc:1307717]	44.2683	4.8014	618.083	123.25	1389.99	1389.99	1222.67	1779.12	666.228	-1.41187	0.138488	2.0899e-24	1.25446e-23	Cytoplasm	other
ENSRNOG00000000697	501841	Coro1c	coronin 1C [Source:RGD Symbol;Acc:1564490]	182.471	19.4553	5942.42	1160.17	3204.99	3204.99	11637.6	16919	6356.16	-1.41162	0.080603	1.1357e-68	1.7223e-67	Cytoplasm	other
ENSRNOG00000050562	684901	Zfp449	zinc finger protein 449 [Source:RGD Symbol;Acc:1584453]	5.2363	0.592872	171.091	37.6348	3166.08	3484.51	350.854	510.604	191.104	-1.4109	0.176085	1.12292e-15	4.83608e-15	Nucleus	transcription regulator
ENSRNOG00000002823	50658	Mapk9	mitogen-activated protein kinase 9 [Source:RGD Symbol;Acc:628847]	56.2584	6.02603	1527.17	280.333	2670.86	2519.27	2920.57	4244.78	1596.36	-1.41041	0.126552	7.5765e-29	5.19227e-28	Cytoplasm	kinase
ENSRNOG00000010971	310097	Snx18	sorting nexin 18 [Source:RGD Symbol;Acc:1310367]	102.325	11.0129	4362.67	856.417	4186.99	4186.99	8530.5	12399	4661.97	-1.40985	0.0882909	2.12766e-57	2.7043e-56	Cytoplasm	transporter
ENSRNOG00000018051	316639	Farp2	FERM, ARH/RhoGEF and pleckstrin domain protein 2 [Source:RGD Symbol;Acc:1308003]	8.76137	0.942	365.847	71.6759	4110.99	4110.99	716.911	1042.01	391.81	-1.40952	0.120237	9.73809e-32	7.19348e-31	Cytoplasm	other
ENSRNOG00000024533	494219	Eogt	EGF domain specific O-linked N-acetylglucosamine transferase [Source:RGD Symbol;Acc:1359357]	48.4716	5.19628	1776.68	369.694	3625.88	3816.27	3590.94	5218.19	1963.69	-1.4084	0.0906762	2.10113e-54	2.53175e-53	Extracellular Space	enzyme
ENSRNOG00000013152	688429	Arhgap10	Rho GTPase activating protein 10 [Source:RGD Symbol;Acc:1588859]	69.626	7.53168	1707.17	338.5	2410.99	2410.99	3340.19	4854.99	1825.39	-1.40816	0.103269	2.45101e-42	2.32432e-41	Cytoplasm	other
ENSRNOG00000002171	685611	Phldb2	pleckstrin homology-like domain, family B, member 2 [Source:RGD Symbol;Acc:1591402]	154.802	16.5649	5615.75	1107.58	3567.93	3575.58	11017.5	16008.2	6026.77	-1.40779	0.098014	8.81154e-47	9.17858e-46	Cytoplasm	other
ENSRNOG00000005191	362172	Trim44	tripartite motif-containing 44 [Source:RGD Symbol;Acc:1304877]	44.9138	4.87097	538.75	106.667	1182.99	1182.99	1057.07	1536.73	577.417	-1.40753	0.111079	8.51352e-37	7.1496e-36	Cytoplasm	other
ENSRNOG00000023348	313234	Tbc1d2	TBC1 domain family, member 2 [Source:RGD Symbol;Acc:1306860]	1.97546	0.218244	79.6667	15.5833	3982.31	3898.03	154.142	224.874	83.4108	-1.40614	0.277842	4.17228e-07	1.07616e-06	Cytoplasm	other
ENSRNOG00000009446	25271	Rxra	retinoid X receptor alpha [Source:RGD Symbol;Acc:3610]	40.6477	4.42771	731.833	147.083	1777.99	1777.99	1437.75	2089.9	785.601	-1.40478	0.124343	1.34843e-29	9.40427e-29	Nucleus	ligand-dependent nuclear receptor
ENSRNOG00000017193	315691	Lingo1	leucine rich repeat and Ig domain containing 1 [Source:RGD Symbol;Acc:1308668]	14.6559	1.57914	335.167	66.75	2251.99	2251.99	656.994	954.693	359.294	-1.40199	0.134541	1.99909e-25	1.23654e-24	Plasma Membrane	other
ENSRNOG00000012290	171128	Gchfr	GTP cyclohydrolase I feedback regulator [Source:RGD Symbol;Acc:621746]	5.37537	0.596616	22.5833	4.33333	423.993	423.993	45.0485	65.8929	24.2041	-1.40182	0.547585	0.0104674	0.0169662	Cytoplasm	other
ENSRNOG00000009403	499807	Dcaf17	DDB1 and CUL4 associated factor 17 [Source:RGD Symbol;Acc:1565551]	7.17556	0.771159	131.333	25.8333	1800.99	1800.99	257.388	373.724	141.052	-1.40178	0.166806	4.3281e-17	1.98703e-16	Other	other
ENSRNOG00000006761	116743	Sh3gl2	SH3 domain-containing GRB2-like 2 [Source:RGD Symbol;Acc:620276]	6.88342	0.727829	89.6667	17	1283.99	1283.99	176.397	255.921	96.874	-1.40166	0.280789	5.97975e-07	1.52299e-06	Plasma Membrane	enzyme
ENSRNOG00000020936	246143	Nradd	neurotrophin receptor associated death domain [Source:RGD Symbol;Acc:708524]	6.63415	0.711115	68.0833	13.25	993.993	993.993	131.354	190.969	71.7392	-1.40105	0.249579	1.98091e-08	5.60208e-08	Extracellular Space	cytokine
ENSRNOG00000018140	29357	Smad2	SMAD family member 2 [Source:RGD Symbol;Acc:3031]	43.8364	4.83169	840.25	176.167	1878.46	1970.17	1685.54	2447.63	923.451	-1.40094	0.133842	1.22336e-25	7.61222e-25	Nucleus	transcription regulator
ENSRNOG00000053136	NA	1700016D06Rik	RIKEN cDNA 1700016D06 gene [Source:MGI Symbol;Acc:MGI:1923663]	3.76671	0.374966	18.6667	3.5	502.993	502.993	37.6196	54.7615	20.4777	-1.40044	0.508079	0.00584502	0.00984324	NA	NA
ENSRNOG00000026828	498353	Scfd2	sec1 family domain containing 2 [Source:RGD Symbol;Acc:1562708]	9.0997	0.977763	196.583	38.5	2127.99	2127.99	386.91	560.902	212.918	-1.39906	0.155981	2.98092e-19	1.48731e-18	Other	transporter
ENSRNOG00000024101	361377	Phkb	phosphorylase kinase beta subunit [Source:RGD Symbol;Acc:620186]	14.6602	1.60273	495.833	99.5833	3325.79	3320.18	969.914	1408.58	531.244	-1.39835	0.139458	1.1594e-23	6.78359e-23	Cytoplasm	kinase
ENSRNOG00000012952	312574	Lrig1	leucine-rich repeats and immunoglobulin-like domains 1 [Source:RGD Symbol;Acc:1306788]	265.649	28.3209	7258.83	1445	2708.47	2708.99	14347.3	20811.4	7883.2	-1.39778	0.132177	3.89026e-26	2.45946e-25	Extracellular Space	other
ENSRNOG00000013694	311836	Ntng2	netrin G2 [Source:RGD Symbol;Acc:1307089]	38.7889	4.30142	794.667	159.25	2020.84	2006.44	1556.1	2258.36	853.846	-1.39703	0.155138	2.15481e-19	1.08103e-18	Plasma Membrane	other
ENSRNOG00000021497	29414	Akt3	AKT serine/threonine kinase 3 [Source:RGD Symbol;Acc:62390]	60.2214	6.45256	850.25	168	1376.66	1397.13	1658.92	2404.75	913.092	-1.39557	0.113526	9.88989e-35	7.83254e-34	Cytoplasm	kinase
ENSRNOG00000050404	311676	Pmepa1	prostate transmembrane protein, androgen induced 1 [Source:RGD Symbol;Acc:1308255]	98.5564	10.4719	1446.61	284.918	1449.99	1449.99	2850.9	4132.58	1569.22	-1.3949	0.132681	7.51427e-26	4.70375e-25	Plasma Membrane	other
ENSRNOG00000001030	498545	Tsc22d1	TSC22 domain family, member 1 [Source:RGD Symbol;Acc:3850]	1067.39	115.02	16690.7	3255.25	1535.43	1534.72	32708.8	47392.6	18025	-1.39356	0.0938547	7.16171e-50	7.99614e-49	Nucleus	transcription regulator
ENSRNOG00000003163	289217	Sdhc	succinate dehydrogenase complex subunit C [Source:RGD Symbol;Acc:1359454]	376.515	40.4202	3610	704.417	940.993	940.993	7076.43	10251.7	3901.16	-1.39317	0.102599	5.34613e-42	5.02089e-41	Cytoplasm	enzyme
ENSRNOG00000052087	313169	Ubap2	ubiquitin-associated protein 2 [Source:RGD Symbol;Acc:1311717]	42.6689	4.72226	1497.67	303.417	3460.7	3495.67	2968.58	4301.33	1635.83	-1.39179	0.119414	2.16018e-31	1.58211e-30	Cytoplasm	other
ENSRNOG00000048834	316130	Plin3	perilipin 3 [Source:RGD Symbol;Acc:1595854]	43.4608	4.7257	488.417	98.25	1109.99	1109.99	963.119	1395.75	530.484	-1.38973	0.119366	2.50139e-31	1.82926e-30	Cytoplasm	other
ENSRNOG00000016448	25435	Eef2k	eukaryotic elongation factor-2 kinase [Source:RGD Symbol;Acc:2538]	26.0592	2.83915	1288.68	256.91	4897.99	4897.99	2551.34	3691.06	1411.62	-1.38583	0.105708	2.88768e-39	2.54813e-38	Cytoplasm	kinase
ENSRNOG00000005639	24208	Ar	androgen receptor [Source:RGD Symbol;Acc:2147]	0.95888	0.100424	38.7428	7.51094	3956.99	3956.99	75.6657	109.531	41.8007	-1.38528	0.316897	1.23469e-05	2.81388e-05	Nucleus	ligand-dependent nuclear receptor
ENSRNOG00000026277	103690012	NEWGENE_1311061	zinc finger CCCH-type containing 6 [Source:RGD Symbol;Acc:9478519]	4.03772	0.441178	207.417	42.1667	5116.99	5116.99	412.407	597.536	227.278	-1.38449	0.16065	6.81099e-18	3.22528e-17	Other	other
ENSRNOG00000018649	311637	Slc35c2	solute carrier family 35 member C2 [Source:RGD Symbol;Acc:1311250]	82.7743	9.09418	1494.17	298.833	1788.76	1788.65	2962.31	4283.61	1641.02	-1.38343	0.101735	4.0958e-42	3.86652e-41	Cytoplasm	transporter
ENSRNOG00000020770	303559	Arl4d	ADP-ribosylation factor like GTPase 4D [Source:RGD Symbol;Acc:1306875]	28.0356	3.06646	330.773	67.3215	1174.99	1174.99	657.398	951.323	363.474	-1.38168	0.135222	1.64928e-24	9.93238e-24	Nucleus	enzyme
ENSRNOG00000007285	362272	Tp53rk	TP53 regulating kinase [Source:RGD Symbol;Acc:1304911]	17.3074	1.91143	292.284	58.8139	1664.99	1664.99	576.525	833.931	319.119	-1.38099	0.139824	5.2562e-23	3.01144e-22	Nucleus	kinase
ENSRNOG00000005094	305423	C1qtnf7	C1q and tumor necrosis factor related protein 7 [Source:RGD Symbol;Acc:1306978]	43.6386	4.68269	538.833	105.667	1206.88	1211.01	1054.72	1524.42	585.023	-1.38089	0.150783	5.28118e-20	2.71572e-19	Extracellular Space	other
ENSRNOG00000034221	498278	Cfap126	cilia and flagella associated protein 126 [Source:RGD Symbol;Acc:1562658]	5.75293	0.635507	52.25	10.25	879.993	879.993	101.339	146.738	55.9397	-1.38083	0.286011	1.37993e-06	3.41163e-06	Other	other
ENSRNOG00000053203	362427	Mical3	microtubule associated monooxygenase, calponin and LIM domain containing 3 [Source:RGD Symbol;Acc:1359504]	29.444	3.2615	1743.5	356.583	5862.99	5862.99	3454.2	4993.12	1915.29	-1.3787	0.110777	1.47564e-35	1.19524e-34	Cytoplasm	enzyme
ENSRNOG00000007478	170917	Cry2	cryptochrome circadian clock 2 [Source:RGD Symbol;Acc:620935]	55.1584	5.91715	2052.04	418.427	3762.99	3762.99	4150.93	6002.62	2299.25	-1.37835	0.199426	4.7929e-12	1.72064e-11	Nucleus	enzyme
ENSRNOG00000020669	309164	Ovol1	ovo like transcriptional repressor 1 [Source:RGD Symbol;Acc:1306956]	4.77538	0.494417	202.27	42.6027	4208.1	4643.86	419.245	605.314	233.177	-1.37793	0.23509	4.59333e-09	1.36233e-08	Nucleus	transcription regulator
ENSRNOG00000003993	688019	Thap2	THAP domain containing, apoptosis associated protein 2 [Source:RGD Symbol;Acc:1593643]	11.8545	1.29916	52.75	10.75	446.993	446.993	105.746	153.254	58.238	-1.37719	0.285418	1.39889e-06	3.45792e-06	Nucleus	other
ENSRNOG00000014254	25757	Cpt1a	carnitine palmitoyltransferase 1A [Source:RGD Symbol;Acc:2396]	33.3518	3.60281	1387	277.5	4119.99	4119.99	2749.93	3972.41	1527.45	-1.37695	0.129696	2.49096e-26	1.58234e-25	Cytoplasm	enzyme
ENSRNOG00000016948	307986	Nhlrc2	NHL repeat containing 2 [Source:RGD Symbol;Acc:1307348]	24.7833	2.76836	1091.75	224.333	4357.99	4357.99	2162.21	3124.87	1199.55	-1.37614	0.125747	7.12301e-28	4.74564e-27	Other	enzyme
ENSRNOG00000043103	366376	Frrs1l	ferric-chelate reductase 1-like [Source:RGD Symbol;Acc:1309978]	12.8324	1.32978	88.25	17.1667	674.993	674.993	173.557	250.914	96.1992	-1.37475	0.306094	7.08048e-06	1.65075e-05	Cytoplasm	transporter
ENSRNOG00000015346	363259	Obsl1	obscurin-like 1 [Source:RGD Symbol;Acc:1306073]	74.4328	8.18292	3905.92	791.333	5210.99	5210.99	7769.32	11217.1	4321.57	-1.37475	0.0896354	4.32153e-53	5.06514e-52	Cytoplasm	other
ENSRNOG00000012630	295342	Rhoc	ras homolog family member C [Source:RGD Symbol;Acc:1304965]	389.334	42.0124	4088.08	821.725	1035.65	1046.31	8118.45	11722.3	4514.65	-1.37468	0.122223	2.38802e-29	1.65675e-28	Plasma Membrane	enzyme
ENSRNOG00000010077	296732	Smarcd3	SWI/SNF related, matrix associated, actin dependent regulator of chromatin, subfamily d, member 3 [Source:RGD Symbol;Acc:1311869]	109.533	12.0939	1623.25	326.167	1465.99	1465.99	3216.43	4642.86	1790	-1.37415	0.101687	1.30199e-41	1.21342e-40	Nucleus	transcription regulator
ENSRNOG00000055226	192126	Dab2ip	DAB2 interacting protein [Source:RGD Symbol;Acc:621686]	157.741	17.1716	8357	1731.83	5244.26	5391.97	16775.5	24214.3	9336.7	-1.37333	0.0995247	2.58706e-43	2.5104e-42	Plasma Membrane	other
ENSRNOG00000010286	25403	Cast	calpastatin [Source:RGD Symbol;Acc:2278]	129.235	15.8608	2457.64	659.449	1872.08	2332.25	5621.91	8116.75	3127.07	-1.37295	0.139454	7.19024e-23	4.1002e-22	Cytoplasm	peptidase
ENSRNOG00000025781	309433	Sec31b	SEC31 homolog B, COPII coat complex component [Source:RGD Symbol;Acc:1598329]	1.32855	0.14542	58.75	12	4453.99	4453.99	118.102	170.844	65.3595	-1.37145	0.262498	1.74525e-07	4.62737e-07	Cytoplasm	other
ENSRNOG00000011401	311399	Usp50	ubiquitin specific peptidase 50 [Source:RGD Symbol;Acc:1564751]	1.63392	0.18284	22	4.5	1367.99	1367.99	44.3236	64.4083	24.2389	-1.37012	0.446772	0.00216432	0.00386544	Other	other
ENSRNOG00000055976	NA	AABR07006866.1		4.61992	0.499156	27.6932	5.75	623.993	623.993	57.2965	83.1397	31.4533	-1.36931	0.422544	0.00119264	0.00219887	NA	NA
ENSRNOG00000034233	360726	Fyttd1	forty-two-three domain containing 1 [Source:RGD Symbol;Acc:1306899]	161.834	17.6331	838.583	164.417	508.983	501.925	1624.4	2343.53	905.265	-1.36911	0.094557	1.63962e-47	1.7364e-46	Nucleus	other
ENSRNOG00000020873	64563	Nphs1	NPHS1 nephrin [Source:RGD Symbol;Acc:620460]	2.5841	0.287936	141.135	30.138	5594.99	5594.99	289.06	418.272	159.847	-1.3686	0.269332	3.74518e-07	9.68903e-07	Plasma Membrane	other
ENSRNOG00000007896	314996	Klhl38	kelch-like family member 38 [Source:RGD Symbol;Acc:1564169]	34.2044	3.7699	956	183.833	2749.1	2644.42	1851.67	2668.79	1034.55	-1.3681	0.111093	7.52798e-35	5.97817e-34	Other	other
ENSRNOG00000020811	24499	Il6r	interleukin 6 receptor [Source:RGD Symbol;Acc:2902]	14.0165	1.59697	602	127.75	4389.99	4389.99	1231.07	1778.46	683.693	-1.3668	0.270447	4.32998e-07	1.11525e-06	Plasma Membrane	transmembrane receptor
ENSRNOG00000054557	100362102	Lsm14b	LSM family member 14B [Source:RGD Symbol;Acc:1563798]	71.5638	7.8898	810.333	163	1111.99	1111.99	1598.52	2303.69	893.35	-1.36649	0.0961693	8.0285e-46	8.21066e-45	Other	other
ENSRNOG00000018630	24383	Gapdh	glyceraldehyde-3-phosphate dehydrogenase [Source:RGD Symbol;Acc:2661]	1177.39	131.499	9532.32	1937.24	794.993	794.993	18785.1	27076.9	10493.3	-1.36634	0.0828301	3.93966e-61	5.33717e-60	Cytoplasm	enzyme
ENSRNOG00000012603	295678	Sestd1	SEC14 and spectrin domain containing 1 [Source:RGD Symbol;Acc:1562244]	17.4336	1.94594	439.833	89.0833	2486.99	2486.99	869.819	1253.71	485.925	-1.36522	0.115565	3.32402e-32	2.48944e-31	Extracellular Space	other
ENSRNOG00000004686	287643	Spop	speckle type BTB/POZ protein [Source:RGD Symbol;Acc:1311613]	104.041	11.499	2145.98	438.397	2025.05	2067.89	4259.78	6137.08	2382.49	-1.36423	0.0787481	3.1002e-67	4.63412e-66	Extracellular Space	other
ENSRNOG00000004205	313860	Pkdcc	protein kinase domain containing, cytoplasmic [Source:RGD Symbol;Acc:1311939]	194.007	21.2135	3205.92	652.417	1647.99	1647.99	6415.73	9243.92	3587.53	-1.36352	0.120428	1.01762e-29	7.12093e-29	Cytoplasm	kinase
ENSRNOG00000007304	362377	Herc3	HECT and RLD domain containing E3 ubiquitin protein ligase 3 [Source:RGD Symbol;Acc:1307803]	16.7646	1.86915	785.333	157.917	4615.26	4606.34	1550.3	2233.25	867.352	-1.36315	0.126087	3.04854e-27	1.99556e-26	Cytoplasm	enzyme
ENSRNOG00000008921	140734	Dynll2	dynein light chain LC8-type 2 [Source:RGD Symbol;Acc:619860]	74.6622	8.24053	1615.83	324.583	2115.99	2115.99	3175.01	4573.32	1776.7	-1.36313	0.0991821	5.55874e-43	5.33726e-42	Cytoplasm	other
ENSRNOG00000009920	680121	LOC680121	similar to heat shock protein 8 [Source:RGD Symbol;Acc:1595502]	1607.21	179.532	31090.9	6408.58	1892.99	1892.99	61095.4	88023.2	34167.6	-1.36247	0.134191	3.20558e-24	1.90893e-23	Other	other
ENSRNOG00000047035	266610	Fadd	Fas associated via death domain [Source:RGD Symbol;Acc:628700]	16.3869	1.82028	628.563	129.335	3802.99	3802.99	1250.49	1802.31	698.678	-1.36229	0.112945	1.68607e-33	1.30836e-32	Cytoplasm	other
ENSRNOG00000049906	687536	Foxf1	forkhead box F1 [Source:RGD Symbol;Acc:1584229]	6.90881	0.765281	152	32.3333	2248.99	2248.99	311.148	449.419	172.878	-1.36187	0.257763	1.26799e-07	3.39152e-07	Nucleus	transcription regulator
ENSRNOG00000046037	NA	AABR07002384.1		2.30818	0.244366	3.32405	0.57929	135.728	135.728	6.35305	9.3396	3.36651	-1.36178	0.907674	0.133537	0.177544	NA	NA
ENSRNOG00000021318	29452	Epas1	endothelial PAS domain protein 1 [Source:RGD Symbol;Acc:68404]	1276.64	140.136	55649.9	12203.9	4295.48	4654.52	114643	165081	64204.8	-1.36086	0.102747	4.83525e-40	4.34548e-39	Nucleus	transcription regulator
ENSRNOG00000001455	308173	Kif13a	kinesin family member 13A [Source:RGD Symbol;Acc:1307825]	34.4306	3.80184	2282.5	462.583	6525.99	6525.99	4515.96	6501.12	2530.81	-1.36015	0.0884069	2.0619e-53	2.42839e-52	Cytoplasm	transporter
ENSRNOG00000010996	360920	Mob1b	MOB kinase activator 1B [Source:RGD Symbol;Acc:1305114]	16.6703	1.88049	426.167	86.1667	2496.99	2496.99	836.793	1205.05	468.534	-1.35953	0.143684	3.0217e-21	1.63198e-20	Cytoplasm	other
ENSRNOG00000020216	192357	Gmpr2	guanosine monophosphate reductase 2 [Source:RGD Symbol;Acc:628875]	104.847	11.5498	1409.38	259.203	1356.33	1217.52	2684.9	3866.53	1503.27	-1.35906	0.157542	6.31622e-18	2.99877e-17	Cytoplasm	enzyme
ENSRNOG00000007939	315085	Naprt	nicotinate phosphoribosyltransferase [Source:RGD Symbol;Acc:1302945]	15.4049	1.7196	276.083	56.8333	1797.99	1797.99	556.093	800.264	311.922	-1.35572	0.160734	3.32472e-17	1.53362e-16	Cytoplasm	enzyme
ENSRNOG00000051816	502894	Tigar	TP53 induced glycolysis regulatory phosphatase [Source:RGD Symbol;Acc:1560038]	37.9322	4.22173	971.5	197	2502.99	2502.99	1910.58	2747.7	1073.47	-1.35399	0.113097	4.98647e-33	3.80671e-32	Cytoplasm	enzyme
ENSRNOG00000003834	287398	Map2k4	mitogen activated protein kinase kinase 4 [Source:RGD Symbol;Acc:1307040]	35.5564	4.01433	330.25	67.0833	908.993	908.993	650.356	935.386	365.326	-1.35359	0.135789	2.0962e-23	1.21528e-22	Cytoplasm	kinase
ENSRNOG00000012826	362339	Creb3l2	cAMP responsive element binding protein 3-like 2 [Source:RGD Symbol;Acc:1306040]	57.8518	6.49093	1879.96	393.03	3205.99	3205.99	3728.74	5364.07	2093.41	-1.35295	0.143007	3.0581e-21	1.65104e-20	Nucleus	transcription regulator
ENSRNOG00000009593	296119	Dtwd1	DTW domain containing 1 [Source:RGD Symbol;Acc:1311144]	18.2446	2.04959	249.5	51.1667	1350.99	1350.99	495.792	712.923	278.662	-1.35129	0.132084	1.44698e-24	8.72488e-24	Other	other
ENSRNOG00000009887	300756	Arih1	ariadne RBR E3 ubiquitin protein ligase 1 [Source:RGD Symbol;Acc:1308131]	51.9816	5.67618	1954.33	443.917	3746.04	4228.13	4107.05	5905	2309.1	-1.35123	0.130918	5.64893e-25	3.44887e-24	Cytoplasm	enzyme
ENSRNOG00000015751	290623	Cyp4f18	cytochrome P450, family 4, subfamily f, polypeptide 18 [Source:RGD Symbol;Acc:1305261]	0.8558	0.0967457	22.0833	4.33333	2554.76	2542.99	43.4389	62.7662	24.1115	-1.34979	0.476985	0.00465719	0.00794219	Cytoplasm	enzyme
ENSRNOG00000017151	363056	Rnf214	ring finger protein 214 [Source:RGD Symbol;Acc:1307500]	19.4158	2.19773	441	90.75	2221.99	2221.99	868.015	1248.21	487.816	-1.34912	0.127638	4.109e-26	2.5955e-25	Other	other
ENSRNOG00000034272	300772	Pias1	protein inhibitor of activated STAT, 1 [Source:RGD Symbol;Acc:1307843]	47.3727	5.37779	959.917	197.667	1990.99	1990.99	1898.56	2728.25	1068.87	-1.34858	0.108975	3.56136e-35	2.84987e-34	Nucleus	transcription regulator
ENSRNOG00000050465	100909445	AABR07041109.1		29.6404	3.25682	75.585	15.5476	245.993	245.993	146.527	211.496	81.5583	-1.34827	0.325116	3.36783e-05	7.35955e-05	NA	NA
ENSRNOG00000002791	24224	Bcl2	B-cell CLL/lymphoma 2 [Source:RGD Symbol;Acc:2199]	19.9469	2.24944	187.901	38.5232	945.363	940.735	377.215	542.119	212.312	-1.34712	0.197404	8.84145e-12	3.11584e-11	Cytoplasm	transporter
ENSRNOG00000014087	307644	Kifc3	kinesin family member C3 [Source:RGD Symbol;Acc:1307693]	15.3931	1.72526	485.667	100.583	3118.99	3118.99	966.493	1388.57	544.413	-1.34569	0.11295	1.00059e-32	7.59884e-32	Cytoplasm	enzyme
ENSRNOG00000024135	308654	Zmat1	zinc finger, matrin-type 1 [Source:RGD Symbol;Acc:1565344]	7.48179	0.86042	132	27.3333	1730.99	1730.99	260.618	374.773	146.462	-1.34313	0.19844	1.30201e-11	4.53915e-11	Nucleus	other
ENSRNOG00000006399	64531	Synj2bp	synaptojanin 2 binding protein [Source:RGD Symbol;Acc:69400]	21.2503	2.38726	1220.52	249.552	5603.99	5603.99	2401.98	3446.36	1357.6	-1.34231	0.104743	1.34553e-37	1.14578e-36	Cytoplasm	other
ENSRNOG00000014689	287441	Zbtb4	zinc finger and BTB domain containing 4 [Source:RGD Symbol;Acc:1307184]	68.332	7.69308	2099.49	435.417	3020.99	3020.99	4162.99	5972.87	2353.1	-1.34128	0.10395	4.32343e-38	3.72064e-37	Nucleus	transcription regulator
ENSRNOG00000047113	100911548	LOC100911548	SPRY domain-containing SOCS box protein 2-like [Source:RGD Symbol;Acc:6492498]	6.23595	0.688477	62.3999	13.4304	1029.99	1029.99	128.738	185.622	71.8533	-1.34013	0.35955	0.000193581	0.000389026	Other	other
ENSRNOG00000002142	81925	Cds1	CDP-diacylglycerol synthase 1 [Source:RGD Symbol;Acc:621185]	2.02931	0.228661	37.1667	7.5	1764.99	1764.99	72.0976	103.755	40.4401	-1.34006	0.333587	5.89154e-05	0.000125113	Cytoplasm	enzyme
ENSRNOG00000005616	84584	Ncoa3	nuclear receptor coactivator 3 [Source:RGD Symbol;Acc:620109]	40.2829	4.5783	1794.03	374.824	4403.99	4403.99	3578.3	5131.48	2025.12	-1.33857	0.0988907	9.60418e-42	8.98523e-41	Nucleus	transcription regulator
ENSRNOG00000007964	297822	Tp53inp1	tumor protein p53 inducible nuclear protein 1 [Source:RGD Symbol;Acc:631423]	50.8209	5.79886	417.333	87.5	810.993	810.993	830.109	1191.62	468.596	-1.33831	0.130524	1.14318e-24	6.91302e-24	Nucleus	other
ENSRNOG00000000875	25177	Fhl1	four and a half LIM domains 1 [Source:RGD Symbol;Acc:2615]	46.4412	5.27549	989.5	207.75	2115.38	2134.56	1990.13	2853.35	1126.9	-1.33762	0.107955	2.93946e-35	2.35997e-34	Cytoplasm	other
ENSRNOG00000010240	300870	Fam46a	family with sequence similarity 46, member A [Source:RGD Symbol;Acc:1311381]	4.40089	0.507498	128.417	27.3333	2915.99	2915.99	258.014	370.957	145.071	-1.33721	0.22313	2.06041e-09	6.27401e-09	Other	other
ENSRNOG00000026842	310378	Nnt	nicotinamide nucleotide transhydrogenase [Source:RGD Symbol;Acc:1587346]	24.6661	2.81872	984.167	206.417	3914.99	3914.99	1948.4	2793.44	1103.36	-1.33498	0.121199	3.24293e-28	2.18651e-27	Cytoplasm	enzyme
ENSRNOG00000011502	362584	Col9a2	collagen, type IX, alpha 2 [Source:RGD Symbol;Acc:1307029]	1.85729	0.205402	51.9167	10.4167	2746.99	2746.99	102.897	147.501	58.2931	-1.33433	0.316058	2.42376e-05	5.36313e-05	Extracellular Space	other
ENSRNOG00000042152	365960	Gipc2	GIPC PDZ domain containing family, member 2 [Source:RGD Symbol;Acc:1560751]	5.21295	0.565439	56	10.8333	1042.99	1042.99	109.985	157.356	62.6145	-1.33414	0.324647	3.96523e-05	8.57773e-05	Cytoplasm	other
ENSRNOG00000032002	29331	Hapln1	hyaluronan and proteoglycan link protein 1 [Source:RGD Symbol;Acc:2412]	1.03062	0.114171	49.5	10.25	4832.99	4832.99	100.437	143.945	56.9293	-1.33133	0.282711	2.4873e-06	6.02497e-06	Extracellular Space	other
ENSRNOG00000033531	25399	Cacna2d1	calcium voltage-gated channel auxiliary subunit alpha2delta 1 [Source:RGD Symbol;Acc:2247]	31.8017	3.59931	1153.08	245.583	3554.11	3649.42	2319.04	3319.08	1319	-1.32968	0.10459	4.98918e-37	4.20196e-36	Plasma Membrane	ion channel
ENSRNOG00000043416	680611	Bcl3	B-cell CLL/lymphoma 3 [Source:RGD Symbol;Acc:1589465]	22.6737	2.58656	373.25	81.6667	1677.99	1677.99	766.375	1098.9	433.85	-1.32956	0.218324	1.13037e-09	3.50861e-09	Nucleus	transcription regulator
ENSRNOG00000004362	314384	Rps6ka5	ribosomal protein S6 kinase A5 [Source:RGD Symbol;Acc:1308336]	20.1794	2.26851	911.417	173.75	4437.79	4205.65	1741.94	2492.38	991.494	-1.32887	0.108535	1.81591e-34	1.42886e-33	Nucleus	kinase
ENSRNOG00000042333	685664	Dnal1	dynein, axonemal, light chain 1 [Source:RGD Symbol;Acc:1591349]	9.39912	1.08069	251.25	52.5	2609.7	2608.36	495.594	710.276	280.913	-1.32866	0.161513	1.92988e-16	8.6058e-16	Cytoplasm	other
ENSRNOG00000023356	308306	Eif5b	eukaryotic translation initiation factor 5B [Source:RGD Symbol;Acc:735017]	51.1749	5.77401	1777.35	368.21	3410.99	3410.99	3531.28	5050.97	2011.59	-1.3268	0.101906	9.44635e-39	8.27065e-38	Cytoplasm	translation regulator
ENSRNOG00000011329	25630	Pkm	pyruvate kinase, muscle [Source:RGD Symbol;Acc:3337]	431.586	48.9457	7282.76	1552.84	1659.66	1712.04	14686.5	20999.5	8373.4	-1.3259	0.0676339	1.42682e-85	2.75625e-84	Cytoplasm	kinase
ENSRNOG00000023547	NA	AABR07022022.1		1.64107	0.187512	12.3075	2.42706	752.993	752.993	24.7058	35.4958	13.9159	-1.32569	0.559911	0.0178999	0.0279523	NA	NA
ENSRNOG00000038597	25252	Dlg1	discs large homolog 1, scribble cell polarity complex component [Source:RGD Symbol;Acc:2505]	31.9376	3.66556	1157.83	243.583	3541.97	3557.98	2295.59	3283.23	1307.96	-1.32428	0.110252	3.09564e-33	2.38066e-32	Plasma Membrane	kinase
ENSRNOG00000038789	289150	Cenpl	centromere protein L [Source:RGD Symbol;Acc:1311868]	17.9321	2.02557	242.167	49.4167	1372.09	1333.51	493.345	706.227	280.463	-1.32413	0.29232	5.90588e-06	1.38687e-05	Cytoplasm	other
ENSRNOG00000021745	365748	Bhlhe22	basic helix-loop-helix family, member e22 [Source:RGD Symbol;Acc:1305451]	1.48841	0.170266	41.9167	9.16667	2904.99	2904.99	86.819	124.909	48.7293	-1.32386	0.38766	0.000637778	0.00121372	Nucleus	transcription regulator
ENSRNOG00000014322	313672	Kazn	kazrin, periplakin interacting protein [Source:RGD Symbol;Acc:1359147]	13.6905	1.55882	263.417	55.4167	1895.99	1895.99	524.968	751.412	298.523	-1.32353	0.144465	5.11377e-20	2.63334e-19	Plasma Membrane	other
ENSRNOG00000010594	500124	LOC500124	similar to RIKEN cDNA 4921507P07 [Source:RGD Symbol;Acc:1563788]	1.13195	0.126399	20.1667	4.08333	1777.99	1777.99	40.7421	58.3203	23.1638	-1.32297	0.419126	0.00159676	0.00290074	Cytoplasm	transporter
ENSRNOG00000010602	60371	Birc2	baculoviral IAP repeat-containing 2 [Source:RGD Symbol;Acc:620690]	44.7106	5.1042	1365.63	288.929	3046.99	3046.99	2755.22	3939.14	1571.31	-1.32291	0.125095	3.88369e-26	2.45636e-25	Cytoplasm	enzyme
ENSRNOG00000028707	100359767	LOC100359767	hypothetical LOC100359767 [Source:RGD Symbol;Acc:2323473]	24.4904	2.68084	73.4167	15.25	294.993	294.993	145.846	208.997	82.6953	-1.32177	0.297752	9.03105e-06	2.08785e-05	Extracellular Space	other
ENSRNOG00000057988	65152	Pfkm	phosphofructokinase, muscle [Source:RGD Symbol;Acc:68419]	55.4331	6.33655	1431.58	298.417	2544.99	2544.99	2857.42	4082.09	1632.76	-1.32149	0.0813981	2.85743e-59	3.75607e-58	Cytoplasm	kinase
ENSRNOG00000024525	366783	Alkbh8	alkB homolog 8, tRNA methyltransferase [Source:RGD Symbol;Acc:1304687]	3.93769	0.444146	86.4166	18	2141.13	2156.24	169.948	243.367	96.5297	-1.32082	0.212199	4.83295e-10	1.53669e-09	Cytoplasm	enzyme
ENSRNOG00000001813	114114	Dnm1l	dynamin 1-like [Source:RGD Symbol;Acc:620416]	49.7918	5.67512	1150.83	239.417	2267.33	2266.34	2283.92	3263.17	1304.68	-1.32059	0.0917861	6.18493e-47	6.47489e-46	Cytoplasm	enzyme
ENSRNOG00000011559	54321	Cnn3	calponin 3 [Source:RGD Symbol;Acc:71044]	589.389	66.5674	10694.8	2221.67	1782.99	1782.99	21278.1	30396.4	12159.8	-1.32021	0.10575	9.10292e-36	7.42262e-35	Cytoplasm	other
ENSRNOG00000026060	307404	Arsi	arylsulfatase family, member I [Source:RGD Symbol;Acc:1310242]	1.39147	0.154863	21.9167	4.58333	1514.99	1514.99	42.3502	61.1544	23.5459	-1.32002	0.47304	0.00526279	0.00891828	Extracellular Space	enzyme
ENSRNOG00000027204	29457	Map6	microtubule-associated protein 6 [Source:RGD Symbol;Acc:61804]	36.1772	4.13937	1198.42	253.833	3284.99	3284.99	2405.93	3437.2	1374.66	-1.31896	0.102386	5.67048e-38	4.86841e-37	Cytoplasm	other
ENSRNOG00000028384	311671	Npepl1	aminopeptidase-like 1 [Source:RGD Symbol;Acc:1311351]	35.3151	4.04856	594.75	124.667	1674.99	1674.99	1197.91	1710.59	685.224	-1.31876	0.122919	7.46768e-27	4.83842e-26	Nucleus	peptidase
ENSRNOG00000016433	291444	Prrc1	proline-rich coiled-coil 1 [Source:RGD Symbol;Acc:1565632]	29.5266	3.36619	429.917	89.6667	1432.99	1432.99	857.101	1223.89	490.314	-1.31854	0.112606	1.14267e-31	8.42377e-31	Other	other
ENSRNOG00000061989	298316	Nkrf	NFKB repressing factor [Source:RGD Symbol;Acc:6500424]	2.74809	0.32935	26.5005	5.8624	949.993	949.993	52.2312	75.6953	28.7671	-1.31851	0.565464	0.0197145	0.0305832	Nucleus	other
ENSRNOG00000016423	306562	Tacc1	transforming, acidic coiled-coil containing protein 1 [Source:RGD Symbol;Acc:1303120]	91.6875	10.4957	6887.83	1445.17	7408.53	7415.21	13772.9	19660.2	7885.56	-1.31722	0.0714235	5.99579e-76	1.02293e-74	Nucleus	other
ENSRNOG00000007115	362453	Crebl2	cAMP responsive element binding protein-like 2 [Source:RGD Symbol;Acc:1309502]	50.4504	6.60937	200.979	48.0223	393.287	408.669	431.385	616.977	245.793	-1.3172	0.272604	1.35227e-06	3.34722e-06	Nucleus	transcription regulator
ENSRNOG00000015691	310764	Fam212b	family with sequence similarity 212, member B [Source:RGD Symbol;Acc:1306526]	132.657	14.8963	4277.86	885.838	3172.99	3172.99	8527.95	12174.4	4881.53	-1.31629	0.129235	2.30807e-24	1.38257e-23	Nucleus	other
ENSRNOG00000027300	362768	Ttc7b	tetratricopeptide repeat domain 7B [Source:RGD Symbol;Acc:1305920]	133.86	15.3132	2975	648.083	2178.36	2255.8	6047.05	8631.32	3462.79	-1.31558	0.123352	1.47994e-26	9.47526e-26	Other	other
ENSRNOG00000047756	309957	Mef2a	myocyte enhancer factor 2a [Source:RGD Symbol;Acc:1359360]	73.0322	8.29398	1639.75	364.583	2206.16	2353.99	3351.1	4782.38	1919.81	-1.3152	0.102677	1.45816e-37	1.24025e-36	Nucleus	transcription regulator
ENSRNOG00000012701	293016	Map7	microtubule-associated protein 7 [Source:RGD Symbol;Acc:1308866]	4.10978	0.465516	147.75	31.0833	3570.21	3526.14	294.82	421.366	168.275	-1.31171	0.183507	8.80586e-13	3.29408e-12	Cytoplasm	other
ENSRNOG00000004026	29598	Atp2b1	ATPase plasma membrane Ca2+ transporting 1 [Source:RGD Symbol;Acc:621303]	52.4254	6.01656	2149.75	452.667	4014.71	4016.08	4268.39	6088.3	2448.48	-1.31166	0.112425	1.87918e-31	1.37838e-30	Plasma Membrane	transporter
ENSRNOG00000001733	192361	Ppp1r2	protein phosphatase 1, regulatory (inhibitor) subunit 2 [Source:RGD Symbol;Acc:621099]	172.591	19.6136	3118.67	648.667	1772.99	1772.99	6209.74	8853.01	3566.47	-1.31069	0.10149	3.73124e-38	3.21291e-37	Cytoplasm	phosphatase
ENSRNOG00000012852	117028	Bin1	bridging integrator 1 [Source:RGD Symbol;Acc:621786]	114.221	13.2949	2054.42	445.583	1774.56	1806.13	4144.77	5910.38	2379.16	-1.30995	0.107325	2.9059e-34	2.28406e-33	Nucleus	other
ENSRNOG00000012181	24539	Lpl	lipoprotein lipase [Source:RGD Symbol;Acc:3017]	131.72	14.884	4669.75	964.5	3463.99	3463.99	9261.72	13201.9	5321.5	-1.30892	0.125626	2.02691e-25	1.25322e-24	Cytoplasm	enzyme
ENSRNOG00000005417	314988	Zhx2	zinc fingers and homeoboxes 2 [Source:RGD Symbol;Acc:727926]	51.2485	5.84552	1380.25	290.167	2647.99	2647.99	2754.04	3925.49	1582.59	-1.3087	0.109639	7.64393e-33	5.81416e-32	Nucleus	transcription regulator
ENSRNOG00000011625	290794	Tnks	tankyrase [Source:RGD Symbol;Acc:1308784]	15.0679	1.7512	661.833	141.25	4367.99	4367.99	1334.78	1903	766.555	-1.30805	0.118977	4.07712e-28	2.73506e-27	Nucleus	enzyme
ENSRNOG00000038366	310348	Larp1b	La ribonucleoprotein domain family, member 1B [Source:RGD Symbol;Acc:1307509]	18.3854	2.07576	423.083	90.8333	2268.83	2353.34	851.931	1213.19	490.674	-1.30789	0.112958	5.29189e-31	3.83727e-30	Nucleus	other
ENSRNOG00000052130	NA	AABR07041724.1		129.259	14.93	54.8333	11.5	42.9015	42.9015	112.407	160.27	64.5444	-1.30635	0.305985	1.96074e-05	4.38174e-05	NA	NA
ENSRNOG00000021213	499677	Lix1l	Lix1-like [Source:RGD Symbol;Acc:1593161]	99.9553	11.3416	3402.86	713.968	3340.99	3340.99	6785.01	9663.71	3906.31	-1.30419	0.135971	8.66794e-22	4.75532e-21	Other	other
ENSRNOG00000004346	56761	Notch3	notch 3 [Source:RGD Symbol;Acc:620761]	1197.53	136.881	85967.9	18233.8	7105.99	7105.99	172801	246069	99533.7	-1.30409	0.109498	1.05358e-32	7.99711e-32	Plasma Membrane	transcription regulator
ENSRNOG00000001767	498107	RGD1562339	RGD1562339 [Source:RGD Symbol;Acc:1562339]	16.0437	1.88903	86.5833	18.4167	533.993	533.993	173.588	247.598	99.5774	-1.30242	0.230929	1.70127e-08	4.83186e-08	Other	other
ENSRNOG00000023760	316455	Plekhm3	pleckstrin homology domain containing M3 [Source:RGD Symbol;Acc:1307151]	8.66504	1.01885	232.917	50.0833	2647.99	2647.99	465.059	663.181	266.938	-1.30182	0.170166	2.00456e-14	8.16359e-14	Other	other
ENSRNOG00000039587	317370	Wdr13	WD repeat domain 13 [Source:RGD Symbol;Acc:1560982]	53.7686	6.38163	697.917	149.583	1287.61	1256.06	1398.28	1990.72	805.844	-1.29902	0.115268	1.85378e-29	1.28794e-28	Nucleus	other
ENSRNOG00000009897	79430	Clcnkb	chloride voltage-gated channel Kb [Source:RGD Symbol;Acc:628639]	3.44952	1.33787	13	9.66667	1597.44	1732.66	70.8626	105.061	36.6644	-1.29806	0.992996	0.191138	0.244687	Plasma Membrane	ion channel
ENSRNOG00000004520	314523	Wdr60	WD repeat domain 60 [Source:RGD Symbol;Acc:1306493]	8.29774	0.960294	257.167	53.1667	3043.93	3039.07	512.837	728.269	297.404	-1.29615	0.16075	7.43384e-16	3.22722e-15	Extracellular Space	other
ENSRNOG00000061519	362719	Asap2	ArfGAP with SH3 domain, ankyrin repeat and PH domain 2 [Source:RGD Symbol;Acc:1305263]	77.7502	9.03147	2147.83	460.5	2720.99	2720.99	4305.01	6120.81	2489.21	-1.29555	0.103162	3.57603e-36	2.94719e-35	Nucleus	other
ENSRNOG00000015986	312846	Rassf8	Ras association domain family member 8 [Source:RGD Symbol;Acc:1308820]	18.1982	2.19441	692.75	186.917	3737.43	4554.41	1553.49	2209.23	897.741	-1.29539	0.138854	1.06749e-20	5.65253e-20	Extracellular Space	other
ENSRNOG00000011398	314462	Trmt61a	tRNA methyltransferase 61A [Source:RGD Symbol;Acc:1359191]	12.0015	1.43277	195.833	38.4167	1595.86	1489.28	379.349	539.045	219.653	-1.29486	0.181429	9.53949e-13	3.56304e-12	NA	NA
ENSRNOG00000023383	317335	Ddx3x	DEAD-box helicase 3, X-linked [Source:RGD Symbol;Acc:1564771]	398.857	46.6735	11453.2	2733.65	2838.08	3171.34	24407.2	34681.5	14132.9	-1.29439	0.0689412	1.20485e-78	2.13798e-77	Cytoplasm	enzyme
ENSRNOG00000016552	29637	Hmgcs1	3-hydroxy-3-methylglutaryl-CoA synthase 1 [Source:RGD Symbol;Acc:70970]	60.5011	7.09427	1854.17	397.917	3012.99	3012.99	3710.19	5273.87	2146.5	-1.29413	0.101821	5.21148e-37	4.38413e-36	Cytoplasm	enzyme
ENSRNOG00000056024	300811	Bnip2	BCL2/adenovirus E1B interacting protein 2 [Source:RGD Symbol;Acc:1308944]	80.5032	9.42953	1040.17	223.158	1268.79	1270.97	2082.58	2959.75	1205.42	-1.29273	0.0954756	9.08939e-42	8.51453e-41	Cytoplasm	other
ENSRNOG00000001255	304479	Mlxip	MLX interacting protein [Source:RGD Symbol;Acc:1560774]	11.0853	1.31299	481.333	104.417	4312.99	4312.99	972.532	1382.89	562.174	-1.29254	0.143965	2.75367e-19	1.37627e-18	Nucleus	other
ENSRNOG00000003025	NA	Rn50_X_0749.3		2.45463	0.289126	29.5833	6.25	1178.99	1178.99	58.7294	83.7693	33.6895	-1.29237	0.33492	0.000113972	0.000234925	NA	NA
ENSRNOG00000020225	286930	Dlgap4	discs large homolog associated protein 4 [Source:RGD Symbol;Acc:708350]	66.6439	7.69527	2103.25	446.917	3112.99	3112.99	4224.68	6000.95	2448.4	-1.29222	0.0989835	5.96048e-39	5.23433e-38	Plasma Membrane	other
ENSRNOG00000004687	83580	Thbd	thrombomodulin [Source:RGD Symbol;Acc:621299]	87.0606	9.99768	3031.5	646.833	3444.99	3444.99	6107.2	8676.78	3537.63	-1.29219	0.123661	1.47445e-25	9.15511e-25	Plasma Membrane	transmembrane receptor
ENSRNOG00000025350	686781	Ppp1r13l	protein phosphatase 1, regulatory subunit 13 like [Source:RGD Symbol;Acc:1593681]	6.25894	0.731659	142.5	30.75	2270.99	2270.99	289.041	410.974	167.109	-1.29025	0.179414	6.40919e-13	2.41423e-12	Nucleus	transcription regulator
ENSRNOG00000005411	305544	Aftph	aftiphilin [Source:RGD Symbol;Acc:1311920]	45.8606	5.38515	1375.08	295.917	2949.99	2949.99	2756.61	3914.91	1598.3	-1.2894	0.0946711	3.05667e-42	2.89492e-41	Cytoplasm	other
ENSRNOG00000026661	369158	Hcar1	hydroxycarboxylic acid receptor 1 [Source:RGD Symbol;Acc:1586364]	1.38918	0.169186	17.1667	3.75	1209.99	1209.99	33.8233	48.6944	18.9523	-1.28743	0.561593	0.0218789	0.0336975	Plasma Membrane	G-protein coupled receptor
ENSRNOG00000013387	309139	Tpcn2	two pore segment channel 2 [Source:RGD Symbol;Acc:1311779]	15.8786	1.85955	428.75	93.4167	2721.74	2715.97	877.995	1246.95	509.044	-1.28726	0.160884	1.23218e-15	5.30194e-15	Cytoplasm	ion channel
ENSRNOG00000038025	291317	Rpp38	ribonuclease P/MRP 38 subunit [Source:RGD Symbol;Acc:1307474]	9.27714	1.07252	93.3333	20.0833	985.993	985.993	186.289	264.988	107.59	-1.28551	0.218309	3.89787e-09	1.16339e-08	Nucleus	enzyme
ENSRNOG00000009639	498425	Zrsr1	zinc finger (CCCH type), RNA binding motif and serine/arginine rich 1 [Source:RGD Symbol;Acc:1561824]	69.5573	8.06032	1084.25	230.5	1523.99	1523.99	2162.49	3068.49	1256.48	-1.28527	0.140595	6.15243e-20	3.15153e-19	Cytoplasm	other
ENSRNOG00000018205	171572	Ttl	tubulin tyrosine ligase [Source:RGD Symbol;Acc:621113]	28.7863	3.36489	524.583	111.833	1796.99	1796.99	1055.17	1495.89	614.439	-1.28427	0.104707	1.38897e-34	1.09528e-33	Cytoplasm	enzyme
ENSRNOG00000017065	301709	Arhgap28	Rho GTPase activating protein 28 [Source:RGD Symbol;Acc:1559882]	1.46775	0.182861	33.1063	7.60254	2240.12	2258.54	68.5074	97.5426	39.4723	-1.28224	0.31735	5.33431e-05	0.000113842	Cytoplasm	other
ENSRNOG00000030704	NA	AC094053.1		6.37222	0.66856	269.847	57.4918	4571.99	4571.99	584.803	839.718	329.887	-1.28191	0.654687	0.0502244	0.0726719	Other	other
ENSRNOG00000007326	298771	Prepl	prolyl endopeptidase-like [Source:RGD Symbol;Acc:1310143]	38.1696	4.41493	826	177.083	2128.31	2148.13	1656.81	2348.46	965.152	-1.28014	0.107863	1.73008e-32	1.30439e-31	Other	peptidase
ENSRNOG00000018382	116699	Inpp4b	inositol polyphosphate-4-phosphatase, type II [Source:RGD Symbol;Acc:620470]	69.1988	8.21281	2204.17	480.583	3121.95	3131.18	4418.28	6263.02	2573.54	-1.28014	0.106522	2.8715e-33	2.21295e-32	Cytoplasm	phosphatase
ENSRNOG00000022245	500941	Msantd4	Myb/SANT DNA binding domain containing 4 with coiled-coils [Source:RGD Symbol;Acc:1565380]	28.1992	3.27181	787.417	166.417	2721.99	2721.99	1567.38	2220.85	913.906	-1.27988	0.12972	5.81754e-23	3.32782e-22	Nucleus	other
ENSRNOG00000003861	304923	Gorab	golgin, RAB6-interacting [Source:RGD Symbol;Acc:1564990]	19.5116	2.30741	489.167	104.083	2455.99	2455.99	979.223	1386.88	571.565	-1.27919	0.1186	4.01804e-27	2.62313e-26	Cytoplasm	other
ENSRNOG00000016617	295062	Wwtr1	WW domain containing transcription regulator 1 [Source:RGD Symbol;Acc:1559609]	54.6964	6.3651	799.25	172.417	1439.99	1439.99	1608.83	2278.71	938.951	-1.27628	0.127431	1.30373e-23	7.61284e-23	Nucleus	transcription regulator
ENSRNOG00000046874	683687	Snx9	sorting nexin 9 [Source:RGD Symbol;Acc:1584466]	27.1999	3.23492	434.25	94.1667	1574.99	1574.99	875.076	1239.34	510.81	-1.27473	0.119486	1.43001e-26	9.16361e-26	Cytoplasm	transporter
ENSRNOG00000010653	314306	Elmsan1	ELM2 and Myb/SANT domain containing 1 [Source:RGD Symbol;Acc:1306119]	35.0801	4.13661	2086.08	497.824	5888.63	6438.78	4401.63	6232.37	2570.88	-1.27458	0.110895	1.42181e-30	1.01885e-29	Nucleus	other
ENSRNOG00000017253	313496	Ccdc107	coiled-coil domain containing 107 [Source:RGD Symbol;Acc:1560252]	242.929	28.4986	1813.02	392.495	739.993	739.993	3674.65	5199.72	2149.58	-1.27328	0.0935768	3.64972e-42	3.45211e-41	Other	other
ENSRNOG00000023786	500538	Ybx1	Y box binding protein 1 [Source:RGD Symbol;Acc:61843]	256.806	30.4023	3389.86	724.572	1296.99	1296.99	6809.88	9634.78	3984.98	-1.27302	0.0950309	6.3969e-41	5.87919e-40	Nucleus	transcription regulator
ENSRNOG00000006756	84469	Maged1	MAGE family member D1 [Source:RGD Symbol;Acc:70898]	184.065	21.7539	3866.42	827.667	2082.94	2045.81	7844.59	11101.6	4587.54	-1.27244	0.146559	3.88402e-18	1.86036e-17	Plasma Membrane	transcription regulator
ENSRNOG00000030314	192243	Golgb1	golgin B1 [Source:RGD Symbol;Acc:708429]	27.3199	3.22004	2904.42	633.667	10493.5	10604.3	5892.07	8334.49	3449.65	-1.27162	0.0899966	2.49507e-45	2.51818e-44	Cytoplasm	other
ENSRNOG00000017510	25277	Mfge8	milk fat globule-EGF factor 8 protein [Source:RGD Symbol;Acc:3083]	1762.2	204.254	32207	6845.25	1803.19	1795.79	64799.9	91671	37928.8	-1.27121	0.120332	4.36995e-26	2.75794e-25	Extracellular Space	other
ENSRNOG00000028357	502225	Lrrc14b	leucine rich repeat containing 14B [Source:RGD Symbol;Acc:1564978]	3.75092	0.429094	91.3333	18.9167	2367.99	2367.99	182.019	257.121	106.916	-1.27019	0.248239	3.10758e-07	8.08969e-07	Other	other
ENSRNOG00000010532	298018	Fam206a	family with sequence similarity 206, member A [Source:RGD Symbol;Acc:1594560]	7.37956	0.871158	57.4167	12.5	765.993	765.993	115.2	163.454	66.9468	-1.26909	0.24628	2.56316e-07	6.70712e-07	Extracellular Space	other
ENSRNOG00000032964	NA	AABR07045454.1		2.33966	0.245148	2.27543	0.421477	90.0348	90.0348	4.09236	6.05827	2.12645	-1.268	1.0571	0.230331	0.288363	NA	NA
ENSRNOG00000014037	309035	Dcun1d3	defective in cullin neddylation 1 domain containing 3 [Source:RGD Symbol;Acc:1308893]	14.7882	1.78993	189.583	42.25	1265.99	1265.99	382.368	541.986	222.75	-1.26781	0.198704	1.76637e-10	5.77093e-10	Cytoplasm	other
ENSRNOG00000018166	64562	Prkab2	protein kinase AMP-activated non-catalytic subunit beta 2 [Source:RGD Symbol;Acc:620905]	10.3265	1.23339	489.583	107.083	4684.44	4692.66	992.657	1402.85	582.468	-1.26617	0.102886	8.35194e-35	6.6289e-34	Cytoplasm	kinase
ENSRNOG00000028155	362746	Dnaaf2	dynein, axonemal, assembly factor 2 [Source:RGD Symbol;Acc:1310311]	12.2178	1.45274	273.5	61.5833	2278.99	2278.99	568.732	804.929	332.535	-1.26606	0.207581	1.06642e-09	3.31926e-09	Cytoplasm	other
ENSRNOG00000006515	314111	Klhl15	kelch-like family member 15 [Source:RGD Symbol;Acc:1563101]	8.04002	1.18954	103.75	29.5833	1315.98	1426.52	243.329	344.424	142.234	-1.26377	0.247243	3.19714e-07	8.3155e-07	Nucleus	other
ENSRNOG00000012602	312824	Recql	RecQ like helicase [Source:RGD Symbol;Acc:1311071]	48.6402	5.83583	1033	225.083	2082.19	2073.22	2073.7	2929.16	1218.25	-1.26288	0.103411	2.67397e-34	2.10289e-33	Nucleus	enzyme
ENSRNOG00000042086	171111	Rab26	RAB26, member RAS oncogene family [Source:RGD Symbol;Acc:620890]	3.91496	0.474679	83.25	18.1667	2113.99	2113.99	169.191	239.289	99.0928	-1.26258	0.246429	2.99935e-07	7.81909e-07	Plasma Membrane	enzyme
ENSRNOG00000020185	301007	Wdr6	WD repeat domain 6 [Source:RGD Symbol;Acc:1307649]	47.8869	5.65249	2069.18	449.333	4287.99	4287.99	4206.48	5938.19	2474.77	-1.2621	0.0977175	3.66398e-38	3.15686e-37	Cytoplasm	other
ENSRNOG00000018371	307351	Tubb6	tubulin, beta 6 class V [Source:RGD Symbol;Acc:1305887]	154.567	17.8437	2369.91	521.25	1543.99	1543.99	4884.49	6900.53	2868.45	-1.26127	0.192974	6.31979e-11	2.11781e-10	Cytoplasm	other
ENSRNOG00000003784	287531	Rilp	Rab interacting lysosomal protein [Source:RGD Symbol;Acc:1307691]	5.16522	0.606685	47	10.25	893.993	893.993	94.0722	133.317	54.8274	-1.26127	0.281906	7.67401e-06	1.78344e-05	Cytoplasm	other
ENSRNOG00000021839	315409	Cep126	centrosomal protein 126 [Source:RGD Symbol;Acc:1563556]	1.83123	0.219954	72.25	15.6667	3935.99	3935.99	147.571	208.405	86.7362	-1.26021	0.253353	6.55508e-07	1.66459e-06	Cytoplasm	other
ENSRNOG00000050960	678769	Atg4a	autophagy related 4A, cysteine peptidase [Source:RGD Symbol;Acc:1596915]	25.7119	3.06602	268.885	58.6791	1019.99	1019.99	537.481	759.232	315.73	-1.25979	0.147537	1.35649e-17	6.33319e-17	Cytoplasm	peptidase
ENSRNOG00000007801	362894	R3hdm2	R3H domain containing 2 [Source:RGD Symbol;Acc:1310066]	116.329	13.804	4116	900.917	3478.48	3505.7	8330.27	11753.2	4907.37	-1.25931	0.0799494	6.72954e-56	8.26562e-55	Nucleus	other
ENSRNOG00000010645	83781	Lgals3	lectin, galactoside-binding, soluble, 3 [Source:RGD Symbol;Acc:69356]	107.352	12.9281	852.5	177.417	728.05	722.438	1588.79	2265.35	912.233	-1.25825	0.599725	0.035901	0.053342	Extracellular Space	other
ENSRNOG00000009837	679811	LOC679811	similar to RIKEN cDNA D930015E06 [Source:RGD Symbol;Acc:1583677]	40.6521	4.86685	1940.25	426.5	4759.99	4759.99	3965.75	5594.42	2337.08	-1.25764	0.112237	3.84198e-29	2.64912e-28	Other	other
ENSRNOG00000026458	303830	Tbccd1	TBCC domain containing 1 [Source:RGD Symbol;Acc:1309604]	20.8965	2.53704	423.167	100.917	2034.79	2146.06	904.549	1276.42	532.677	-1.25693	0.159375	3.10389e-15	1.3082e-14	Cytoplasm	other
ENSRNOG00000058096	NA	AABR07021704.1		3.3652	0.405193	84.3333	18.3333	2443.99	2443.99	168.304	237.851	98.7571	-1.25686	0.220577	1.21185e-08	3.48383e-08	Nucleus	transcription regulator
ENSRNOG00000003596	317258	Itgb1bp2	integrin subunit beta 1 binding protein 2 [Source:RGD Symbol;Acc:1565015]	2.7416	0.329793	29.3333	6.41667	1068.99	1068.99	59.9093	84.7344	35.0842	-1.25477	0.339502	0.0002191	0.000437899	Other	other
ENSRNOG00000014089	171492	Map3k2	mitogen activated protein kinase kinase kinase 2 [Source:RGD Symbol;Acc:620967]	10.6535	1.30791	292.583	66.1667	2730.99	2730.99	596.03	841.886	350.174	-1.25435	0.198382	2.56665e-10	8.29646e-10	Cytoplasm	kinase
ENSRNOG00000017988	291034	Mcur1	mitochondrial calcium uniporter regulator 1 [Source:RGD Symbol;Acc:1307673]	13.8806	1.69834	113.417	25.0833	803.993	803.993	228.49	322.855	134.126	-1.25386	0.215405	5.85232e-09	1.72174e-08	Cytoplasm	other
ENSRNOG00000008218	436582	Atp6v0e2	ATPase, H+ transporting V0 subunit e2 [Source:RGD Symbol;Acc:1303238]	56.9228	6.71391	380.167	81.9167	654.993	654.993	765.814	1078.65	452.976	-1.25313	0.134116	9.30871e-21	4.93805e-20	Cytoplasm	enzyme
ENSRNOG00000058653	689963	Tmem52b	transmembrane protein 52B [Source:RGD Symbol;Acc:1586337]	1.82169	0.215304	41.7874	8.92757	2327.99	2327.99	86.7188	122.504	50.9338	-1.2529	0.403791	0.00191669	0.00344467	Cytoplasm	other
ENSRNOG00000003203	498008	Hexim1	hexamethylene bis-acetamide inducible 1 [Source:RGD Symbol;Acc:1559851]	100.088	12.1288	1932.42	432.5	1903.99	1903.99	3911.07	5513.52	2308.63	-1.25224	0.120722	3.29252e-25	2.02033e-24	Nucleus	transcription regulator
ENSRNOG00000008620	25631	Smad3	SMAD family member 3 [Source:RGD Symbol;Acc:3032]	15.264	1.86094	747.25	166.75	4829.99	4829.99	1512.95	2131.9	893.998	-1.24853	0.123353	4.43078e-24	2.62823e-23	Nucleus	transcription regulator
ENSRNOG00000032788	312492	Dysf	dysferlin [Source:RGD Symbol;Acc:1311023]	2.1099	0.254517	135.667	29.5	6292.47	6233.19	271.718	383.061	160.375	-1.2483	0.169203	1.61288e-13	6.27619e-13	Plasma Membrane	other
ENSRNOG00000016093	300993	Hyal3	hyaluronoglucosaminidase 3 [Source:RGD Symbol;Acc:1303334]	16.9303	2.0112	203.979	44.9544	1193.99	1193.99	415.003	584.502	245.503	-1.24634	0.15108	1.59012e-16	7.12335e-16	Cytoplasm	enzyme
ENSRNOG00000017405	296301	Raly	RALY heterogeneous nuclear ribonucleoprotein [Source:RGD Symbol;Acc:1307228]	437.969	52.7583	5181.67	1156.33	1163.51	1175.66	10531.8	14820.7	6242.92	-1.24613	0.0771789	1.211e-58	1.57204e-57	Nucleus	transcription regulator
ENSRNOG00000004291	54241	Cltc	clathrin heavy chain [Source:RGD Symbol;Acc:2364]	165.051	19.7259	9863.5	2155.17	5861.99	5861.99	19895	27995.7	11794.3	-1.2461	0.0893173	3.08588e-44	3.06364e-43	Plasma Membrane	other
ENSRNOG00000028526	690606	Mansc1	MANSC domain containing 1 [Source:RGD Symbol;Acc:1593458]	22.988	2.72965	483.833	106	2073.99	2073.99	980.428	1379.68	581.178	-1.24607	0.124674	1.60976e-23	9.38108e-23	Other	other
ENSRNOG00000012146	688673	Pomt2	protein-O-mannosyltransferase 2 [Source:RGD Symbol;Acc:1586427]	39.0104	4.6741	1887.68	416.5	4796.99	4796.99	3846.57	5411.72	2281.42	-1.24521	0.0910172	1.31836e-42	1.25839e-41	Cytoplasm	enzyme
ENSRNOG00000017962	291085	Serpinb6	serpin family B member 6 [Source:RGD Symbol;Acc:735108]	84.6373	10.0734	992.25	214.203	1143.99	1143.99	1992.92	2802.96	1182.88	-1.24458	0.119555	2.2302e-25	1.37484e-24	Cytoplasm	other
ENSRNOG00000014852	308283	Fbxo30	F-box protein 30 [Source:RGD Symbol;Acc:1359367]	20.295	2.44139	619.083	136.25	2998.99	2998.99	1251.45	1760.72	742.184	-1.24421	0.113191	4.17301e-28	2.7981e-27	Extracellular Space	enzyme
ENSRNOG00000045742	363629	Cyb5d1	cytochrome b5 domain containing 1 [Source:RGD Symbol;Acc:1559567]	19.9611	2.39066	97.5833	21.5	479.993	479.993	196.949	277.298	116.6	-1.24183	0.189244	5.30747e-11	1.78349e-10	Other	other
ENSRNOG00000012831	362403	Slc25a26	solute carrier family 25 member 26 [Source:RGD Symbol;Acc:1308811]	42.9033	5.07406	393.417	86.3333	901.993	901.993	796.234	1119.38	473.089	-1.23977	0.156857	2.70499e-15	1.14173e-14	Cytoplasm	transporter
ENSRNOG00000019220	293660	Rhod	ras homolog family member D [Source:RGD Symbol;Acc:1310985]	1.70165	0.208995	22.463	5.09133	1278.99	1278.99	44.1059	62.4641	25.7477	-1.23766	0.404503	0.00221555	0.00394777	Cytoplasm	enzyme
ENSRNOG00000002553	364154	Smim14	small integral membrane protein 14 [Source:RGD Symbol;Acc:1311122]	168.778	20.3971	1439.92	316.917	839.993	839.993	2921.71	4101.27	1742.16	-1.23546	0.0865148	2.90149e-46	2.99882e-45	Cytoplasm	other
ENSRNOG00000016037	54264	Mafb	v-maf avian musculoaponeurotic fibrosarcoma oncogene homolog B [Source:RGD Symbol;Acc:2982]	4.81384	0.597432	83.1667	18.5833	1702.99	1702.99	168.421	237.107	99.7357	-1.23509	0.252364	9.87711e-07	2.47038e-06	Nucleus	transcription regulator
ENSRNOG00000022502	303346	Nsrp1	nuclear speckle splicing regulatory protein 1 [Source:RGD Symbol;Acc:1309863]	24.994	3.05526	804.953	176.463	3151.99	3151.99	1625.32	2280.14	970.497	-1.23238	0.11576	1.82043e-26	1.16247e-25	Nucleus	other
ENSRNOG00000058222	NA	AABR07013802.1		173.269	20.6744	224.793	49.9113	129.979	129.979	463.973	651.211	276.735	-1.23211	0.188676	6.56517e-11	2.19853e-10	NA	NA
ENSRNOG00000048270	499255	Knop1	lysine-rich nucleolar protein 1 [Source:RGD Symbol;Acc:1565096]	4.0613	0.464243	38.5835	7.89207	935.993	935.993	78.5491	110.234	46.8638	-1.23179	0.413439	0.00288837	0.00506019	Other	other
ENSRNOG00000001229	85251	Col18a1	collagen, type XVIII, alpha 1 [Source:RGD Symbol;Acc:70936]	333.178	39.9004	16298	3641.08	4799.99	4799.99	32949	46252	19646	-1.23144	0.167319	1.8413e-13	7.1384e-13	Extracellular Space	other
ENSRNOG00000019742	25125	Stat3	signal transducer and activator of transcription 3 [Source:RGD Symbol;Acc:3772]	116.202	14.1744	4940.42	1111.42	4220.99	4220.99	10112.2	14184	6040.48	-1.23007	0.0920387	9.72184e-41	8.89585e-40	Nucleus	transcription regulator
ENSRNOG00000011137	289052	Zbtb41	zinc finger and BTB domain containing 41 [Source:RGD Symbol;Acc:1560834]	8.19239	0.986121	244.667	53.3333	2890.99	2890.99	488.572	685.203	291.941	-1.22919	0.167796	2.37968e-13	9.1696e-13	Other	other
ENSRNOG00000004677	311071	Zeb2	zinc finger E-box binding homeobox 2 [Source:RGD Symbol;Acc:1307272]	83.0415	10.1429	2921.33	652.583	3453.64	3450.34	5914.4	8294.42	3534.38	-1.22899	0.08475	1.18762e-47	1.26122e-46	Nucleus	transcription regulator
ENSRNOG00000003504	364974	Rnaseh2a	ribonuclease H2, subunit A [Source:RGD Symbol;Acc:1307248]	81.5557	10.0022	871.25	215	1066.19	1158.94	1884.61	2642.46	1126.76	-1.22809	0.122944	1.7016e-23	9.90833e-23	Nucleus	enzyme
ENSRNOG00000015713	57341	Parva	parvin, alpha [Source:RGD Symbol;Acc:71021]	93.8299	11.285	3871.75	847.667	4049.99	4049.99	7842.38	10992.3	4692.47	-1.22724	0.106019	5.47459e-31	3.96582e-30	Cytoplasm	other
ENSRNOG00000015080	301549	Wdfy1	WD repeat and FYVE domain containing 1 [Source:RGD Symbol;Acc:1305996]	27.8329	3.36751	323.25	72	1152.79	1149.69	661.128	926.437	395.818	-1.22558	0.134211	6.74023e-20	3.44658e-19	Cytoplasm	other
ENSRNOG00000061337	363089	Fam63b	family with sequence similarity 63, member B [Source:RGD Symbol;Acc:1311456]	31.5198	3.83015	625.333	138.25	1941.99	1941.99	1264.72	1771.92	757.53	-1.2252	0.117218	1.42961e-25	8.8805e-25	Nucleus	transporter
ENSRNOG00000018343	290985	Isca1	iron-sulfur cluster assembly 1 [Source:RGD Symbol;Acc:727792]	830.298	98.0133	13760.5	3023.83	1644.99	1644.99	28180.6	39502.7	16858.5	-1.22503	0.162229	4.31171e-14	1.72658e-13	Cytoplasm	other
ENSRNOG00000006674	287534	Fam101b	family with sequence similarity 101, member B [Source:RGD Symbol;Acc:1359691]	7.44594	0.922478	85.5833	19.8333	1152.99	1152.99	176.508	248.322	104.693	-1.22401	0.249906	9.68677e-07	2.42443e-06	Other	other
ENSRNOG00000019288	307657	Ogfod1	2-oxoglutarate and iron-dependent oxygenase domain containing 1 [Source:RGD Symbol;Acc:1308848]	7.92227	0.985977	146.667	33.4167	1819.99	1819.99	296.865	416.889	176.841	-1.22211	0.205342	2.65591e-09	8.01549e-09	Cytoplasm	enzyme
ENSRNOG00000020698	303553	Rnd2	Rho family GTPase 2 [Source:RGD Symbol;Acc:1306172]	46.7735	5.71114	542.583	120.75	1139.99	1139.99	1101.93	1542.29	661.572	-1.2209	0.107695	8.64204e-30	6.05316e-29	Cytoplasm	enzyme
ENSRNOG00000054033	171097	Adap1	ArfGAP with dual PH domains 1 [Source:RGD Symbol;Acc:621418]	10.7695	1.33694	221.5	49.25	2038.68	2021.5	444.975	624.306	265.643	-1.22071	0.218037	2.16037e-08	6.08958e-08	Nucleus	other
ENSRNOG00000002248	364144	Fryl	FRY like transcription coactivator [Source:RGD Symbol;Acc:1311309]	17.44	2.1308	1766.67	395.833	9936.99	9936.99	3582.67	5014.71	2150.62	-1.21958	0.100519	7.07193e-34	5.50818e-33	Other	other
ENSRNOG00000016789	316333	Actr1b	ARP1 actin-related protein 1 homolog B, centractin beta [Source:RGD Symbol;Acc:1307380]	81.5649	9.92437	2346.58	533.083	2846.53	2876.64	4823.55	6750.47	2896.63	-1.21931	0.0940553	1.96383e-38	1.70206e-37	Cytoplasm	other
ENSRNOG00000060665	140935	Afap1	actin filament associated protein 1 [Source:RGD Symbol;Acc:619959]	43.465	5.30317	2412.67	593.75	5479.45	5969.59	5150.64	7209.94	3091.34	-1.2193	0.125442	2.47834e-22	1.38886e-21	Cytoplasm	other
ENSRNOG00000034007	25672	Nr3c2	nuclear receptor subfamily 3, group C, member 2 [Source:RGD Symbol;Acc:3094]	14.2914	1.75107	350.833	78.75	2423.99	2423.99	715.993	1002.23	429.753	-1.21923	0.118698	9.45295e-25	5.73063e-24	Nucleus	ligand-dependent nuclear receptor
ENSRNOG00000060905	NA	AC111831.2		32.8704	4.05832	36.75	8.16667	110.489	110.489	75.0113	105.055	44.9674	-1.21707	0.291893	3.05145e-05	6.69522e-05	NA	NA
ENSRNOG00000059445	361843	Aifm2	apoptosis inducing factor, mitochondria associated 2 [Source:RGD Symbol;Acc:1304964]	5.06863	0.620159	164.417	37.4167	3208.99	3208.99	335.29	469.973	200.607	-1.21703	0.177005	6.16821e-12	2.19923e-11	Cytoplasm	enzyme
ENSRNOG00000017493	83422	Pias2	protein inhibitor of activated STAT, 2 [Source:RGD Symbol;Acc:71056]	41.2369	5.1171	695	156	1653.99	1653.99	1410.28	1973.02	847.538	-1.2167	0.110356	2.88965e-28	1.94921e-27	Nucleus	transcription regulator
ENSRNOG00000018911	117276	Pfkfb3	6-phosphofructo-2-kinase/fructose-2,6-biphosphatase 3 [Source:RGD Symbol;Acc:619776]	20.544	2.62005	720.5	174.583	3525.37	3737.16	1540.64	2156.13	925.148	-1.21665	0.183661	3.48521e-11	1.18699e-10	Cytoplasm	kinase
ENSRNOG00000019333	365895	Hipk1	homeodomain interacting protein kinase 1 [Source:RGD Symbol;Acc:1304941]	68.7225	8.44449	5443.5	1217.83	7788.99	7788.99	11074.4	15486.2	6662.67	-1.21633	0.0716702	1.34304e-64	1.93621e-63	Nucleus	kinase
ENSRNOG00000005135	501559	RGD1562161	similar to chromosome X open reading frame 23 [Source:RGD Symbol;Acc:1562161]	12.3686	1.52854	312.417	70.5833	2476.99	2476.99	632.774	885.987	379.561	-1.21592	0.133058	6.34796e-20	3.24941e-19	Other	other
ENSRNOG00000042449	100362023	LOC100362023	CDC42 small effector 2-like [Source:RGD Symbol;Acc:2318957]	81.9219	10.1681	2253.02	509.065	2709.99	2709.99	4591.58	6421.21	2761.94	-1.21545	0.0912713	1.8469e-40	1.67529e-39	Plasma Membrane	other
ENSRNOG00000052247	310864	Manba	mannosidase beta [Source:RGD Symbol;Acc:1305785]	22.8928	2.80012	808.25	182.083	3472.99	3472.99	1644.36	2299.73	988.988	-1.21483	0.106037	2.17857e-30	1.55351e-29	Cytoplasm	enzyme
ENSRNOG00000003258	304832	Cdc73	cell division cycle 73 [Source:RGD Symbol;Acc:1311766]	20.3341	2.53574	385.417	88.25	1861.99	1861.99	781.699	1094.62	468.782	-1.21446	0.148468	2.83981e-16	1.25805e-15	Nucleus	other
ENSRNOG00000014797	316516	Tmbim1	transmembrane BAX inhibitor motif containing 1 [Source:RGD Symbol;Acc:1359409]	33.1157	4.03014	526.167	126.75	1557.66	1669.98	1103.45	1542.91	663.986	-1.21339	0.129575	7.652e-21	4.07548e-20	Cytoplasm	other
ENSRNOG00000006570	314249	Plekhg3	pleckstrin homology and RhoGEF domain containing G3 [Source:RGD Symbol;Acc:1308089]	139.656	17.3078	6041.58	1373.58	4273.99	4273.99	12353.2	17266.7	7439.74	-1.21336	0.0812852	2.19367e-50	2.47004e-49	Other	other
ENSRNOG00000046621	NA	AABR07043748.1		33.8441	4.22626	1357.41	303.873	3900.99	3900.99	2734.49	3821.25	1647.73	-1.21088	0.136024	5.48476e-19	2.70606e-18	Cytoplasm	translation regulator
ENSRNOG00000027520	81748	Pls3	plastin 3 [Source:RGD Symbol;Acc:621409]	163.89	19.9137	4796.42	1068.5	2863.99	2863.99	9722.45	13582.9	5862.02	-1.21065	0.11778	8.77104e-25	5.3283e-24	Cytoplasm	other
ENSRNOG00000005041	338401	Crip2	cysteine-rich protein 2 [Source:RGD Symbol;Acc:1302959]	593.79	72.5535	5731.17	1286.58	946.993	946.993	11647.2	16265.6	7028.65	-1.20906	0.10567	2.58385e-30	1.83802e-29	Plasma Membrane	other
ENSRNOG00000016984	362164	Atg13	autophagy related 13 [Source:RGD Symbol;Acc:1310685]	112.697	13.8865	1403.25	315.083	1229.99	1229.99	2872.62	4010.15	1735.1	-1.2089	0.0907019	1.58407e-40	1.43956e-39	Cytoplasm	other
ENSRNOG00000060098	83801	Ptms	parathymosin [Source:RGD Symbol;Acc:621529]	1138.43	139.456	10744.2	2412	928.993	928.993	21915.2	30598.6	13231.7	-1.20862	0.0852141	1.16111e-45	1.18084e-44	Cytoplasm	other
ENSRNOG00000036598	103689984	Tbc1d12	TBC1 domain family, member 12 [Source:RGD Symbol;Acc:9377071]	10.2739	1.19985	194.89	41.1336	1863.77	1863.84	392.751	548.027	237.476	-1.20859	0.224179	6.99918e-08	1.90702e-07	Other	other
ENSRNOG00000015396	64159	Sptan1	spectrin, alpha, non-erythrocytic 1 [Source:RGD Symbol;Acc:621714]	280.075	34.4356	21560.4	4853.16	7569.48	7571.08	43949.4	61338.1	26560.8	-1.20672	0.0781641	9.04577e-54	1.0784e-52	Plasma Membrane	other
ENSRNOG00000030404	25387	Arrb1	arrestin, beta 1 [Source:RGD Symbol;Acc:2156]	12.9364	1.63103	330.833	76.1667	2518.99	2518.99	674.175	942.442	405.908	-1.20641	0.155267	7.85531e-15	3.25999e-14	Cytoplasm	other
ENSRNOG00000006966	25492	Nfia	nuclear factor I/A [Source:RGD Symbol;Acc:3170]	57.4157	7.07355	1292.79	308.833	2212.35	2358.83	2712.42	3785.94	1638.89	-1.206	0.113649	2.62986e-26	1.66912e-25	Nucleus	transcription regulator
ENSRNOG00000021919	299145	Rhoj	ras homolog family member J [Source:RGD Symbol;Acc:1310528]	109.835	13.4904	2743.75	617.833	2470.99	2470.99	5624.84	7848.15	3401.53	-1.20537	0.100422	3.42729e-33	2.63155e-32	Cytoplasm	enzyme
ENSRNOG00000010188	501145	Satb2	SATB homeobox 2 [Source:RGD Symbol;Acc:1562369]	4.0164	0.502494	168.75	45.5	4123.45	4912.26	380.756	531.088	230.424	-1.20516	0.210178	9.80939e-09	2.8407e-08	Nucleus	transcription regulator
ENSRNOG00000001930	288022	Ccdc50	coiled-coil domain containing 50 [Source:RGD Symbol;Acc:727841]	53.6473	6.72932	526.75	121.667	964.993	964.993	1072.35	1498.2	646.49	-1.20509	0.149141	6.46419e-16	2.81045e-15	Cytoplasm	other
ENSRNOG00000012386	315936	Zbtb38	zinc finger and BTB domain containing 38 [Source:RGD Symbol;Acc:1310136]	45.4526	5.57131	1751.83	399.417	3797.99	3797.99	3579.65	4996.92	2162.38	-1.20481	0.153689	4.53298e-15	1.90011e-14	Nucleus	transcription regulator
ENSRNOG00000010793	315327	Spryd3	SPRY domain containing 3 [Source:RGD Symbol;Acc:1561500]	38.1911	4.76512	853.917	195.5	2206.99	2206.99	1746.36	2437.44	1055.29	-1.20385	0.101915	3.37222e-32	2.52424e-31	Other	other
ENSRNOG00000018052	308113	Cnksr3	Cnksr family member 3 [Source:RGD Symbol;Acc:1307544]	25.0889	3.37498	721.75	177.333	2833.26	2909.93	1534.24	2141.79	926.698	-1.20242	0.228331	1.39341e-07	3.71883e-07	Plasma Membrane	kinase
ENSRNOG00000004951	311478	Kif16b	kinesin family member 16B [Source:RGD Symbol;Acc:1310146]	12.0512	1.46941	641.75	143.667	5217.44	5206.56	1301.24	1814.64	787.834	-1.20191	0.130057	2.43317e-20	1.26907e-19	Cytoplasm	enzyme
ENSRNOG00000030954	83720	Fat1	FAT atypical cadherin 1 [Source:RGD Symbol;Acc:621254]	68.5814	8.37202	10308.4	2305.92	14705.3	14659.1	20901.3	29148.5	12654.1	-1.20168	0.128981	1.19968e-20	6.33639e-20	Plasma Membrane	other
ENSRNOG00000022698	304529	Vsig10	V-set and immunoglobulin domain containing 10 [Source:RGD Symbol;Acc:1565800]	13.6641	1.77693	341.25	90.3333	2467.12	2724.08	750.167	1047.26	453.072	-1.20122	0.183472	5.86539e-11	1.96689e-10	Other	other
ENSRNOG00000023140	361478	Pnldc1	PARN like, ribonuclease domain containing 1 [Source:RGD Symbol;Acc:1308678]	7.41145	0.997049	120.583	29.0833	1620.44	1612.13	258.367	359.678	157.056	-1.20056	0.205982	5.5928e-09	1.64705e-08	Other	other
ENSRNOG00000010957	114486	Braf	B-Raf proto-oncogene, serine/threonine kinase [Source:RGD Symbol;Acc:619908]	11.1999	1.40932	245.833	56	2157.99	2157.99	501.217	699.31	303.124	-1.20052	0.150052	1.23705e-15	5.31974e-15	Cytoplasm	kinase
ENSRNOG00000014460	117140	Hivep1	human immunodeficiency virus type I enhancer binding protein 1 [Source:MGI Symbol;Acc:MGI:96100]	16.3039	1.99049	1017.5	228.5	6125.99	6125.99	2073.55	2890.63	1256.47	-1.20046	0.132352	1.18751e-19	6.01749e-19	Nucleus	transcription regulator
ENSRNOG00000061484	287899	Adamts2	ADAM metallopeptidase with thrombospondin type 1 motif, 2 [Source:RGD Symbol;Acc:1565950]	9.00367	1.16839	488.676	108.348	5446.34	5077.89	980.676	1375.38	585.974	-1.19953	0.468868	0.0105169	0.0170446	Extracellular Space	peptidase
ENSRNOG00000018105	305889	Thtpa	thiamine triphosphatase [Source:RGD Symbol;Acc:727917]	20.1946	2.55398	462.833	108.833	2256.11	2299.85	969.586	1350.83	588.342	-1.19947	0.135267	7.48586e-19	3.67969e-18	Cytoplasm	phosphatase
ENSRNOG00000037204	497962	Lyrm9	LYR motif containing 9 [Source:RGD Symbol;Acc:1562012]	2.09663	0.257751	29.4167	6.33333	1367.99	1367.99	59.5881	82.9037	36.2725	-1.19907	0.361452	0.000908742	0.00169796	Other	other
ENSRNOG00000020457	309025	Tacc2	transforming, acidic coiled-coil containing protein 2 [Source:RGD Symbol;Acc:1303004]	111.59	13.7202	4162.83	1012.08	3675.47	4010.93	8839.56	12316.2	5362.86	-1.19901	0.0846411	1.49189e-45	1.50988e-44	Nucleus	other
ENSRNOG00000017330	NA	AC103221.1		8.52284	1.07671	32.5135	7.83443	401.993	401.993	70.2728	98.7078	41.8377	-1.19882	0.467528	0.0103422	0.0167857	NA	NA
ENSRNOG00000007387	287422	Per1	period circadian clock 1 [Source:RGD Symbol;Acc:727863]	247.886	31.2146	9464.25	2218.42	3841.99	3841.99	19752.8	27531.7	11974	-1.19828	0.144598	1.16183e-16	5.23197e-16	Nucleus	other
ENSRNOG00000008049	60661	Max	MYC associated factor X [Source:RGD Symbol;Acc:621101]	311.967	38.4718	2400.42	642.667	756.614	914.044	5320.55	7410.88	3230.23	-1.19754	0.0824008	7.47268e-48	8.00081e-47	Nucleus	transcription regulator
ENSRNOG00000001971	303970	Bbx	bobby sox homolog (Drosophila) [Source:RGD Symbol;Acc:1309769]	11.9089	1.49239	338.75	77.5833	2805.07	2799.19	691.6	964.29	418.91	-1.19606	0.122675	1.84768e-22	1.03863e-21	Nucleus	other
ENSRNOG00000055809	100911769	LOC100911769	band 4.1-like protein 1-like [Source:RGD Symbol;Acc:6490915]	1.90736	0.233458	44.1577	10.0739	2285.99	2285.72	90.3226	126.188	54.4573	-1.19589	0.269831	9.33659e-06	2.15541e-05	Plasma Membrane	other
ENSRNOG00000018886	498685	Aaed1	AhpC/TSA antioxidant enzyme domain containing 1 [Source:RGD Symbol;Acc:1589650]	13.1892	1.59059	74.6667	16.6667	564.993	564.993	155.017	215.732	94.3016	-1.19554	0.260718	4.52726e-06	1.07209e-05	Other	other
ENSRNOG00000014589	308765	Arpin	actin-related protein 2/3 complex inhibitor [Source:RGD Symbol;Acc:1311021]	14.3423	1.95151	192.678	62.6597	1333.54	1835.79	478.078	666.23	289.926	-1.19516	0.205829	6.37602e-09	1.87129e-08	Plasma Membrane	other
ENSRNOG00000013851	291610	Spry4	sprouty RTK signaling antagonist 4 [Source:RGD Symbol;Acc:1305324]	99.3791	12.3796	4565.33	1049.08	4548.99	4548.99	9393.31	13077.6	5709.04	-1.19453	0.0851882	1.13855e-44	1.13575e-43	Plasma Membrane	other
ENSRNOG00000010237	681287	Map7d1	MAP7 domain containing 1 [Source:RGD Symbol;Acc:1597986]	206.079	25.5741	6436.58	1481.42	3076.99	3076.99	13177	18346.8	8007.15	-1.19405	0.119987	2.48423e-23	1.43568e-22	Cytoplasm	other
ENSRNOG00000014660	295425	Usp53	ubiquitin specific peptidase 53 [Source:RGD Symbol;Acc:1306615]	16.5828	2.0716	994.345	225.4	5900.99	5900.99	2034.35	2830.95	1237.76	-1.1939	0.0904081	8.13188e-40	7.26793e-39	Plasma Membrane	other
ENSRNOG00000023812	362551	Raver2	ribonucleoprotein, PTB-binding 2 [Source:RGD Symbol;Acc:1307610]	1.39148	0.173832	32.1667	7.33333	2244.99	2244.99	64.5284	90.3514	38.7054	-1.19382	0.33218	0.000325772	0.000639631	Nucleus	other
ENSRNOG00000027319	366836	Ephx3	epoxide hydrolase 3 [Source:RGD Symbol;Acc:1307206]	64.0014	7.9018	908.75	206.5	1399.99	1399.99	1862.16	2591.84	1132.47	-1.19376	0.105772	1.53629e-29	1.06991e-28	Other	enzyme
ENSRNOG00000012623	79120	Arf4	ADP-ribosylation factor 4 [Source:RGD Symbol;Acc:621275]	237.667	29.5984	3376.92	768.75	1395.99	1395.99	6898.99	9604.67	4193.31	-1.19367	0.121756	1.0843e-22	6.14477e-22	Cytoplasm	enzyme
ENSRNOG00000015631	306808	Ippk	inositol-pentakisphosphate 2-kinase [Source:RGD Symbol;Acc:1311271]	11.0753	1.39756	310.25	71.3333	2770.99	2770.99	636.984	887.329	386.639	-1.19346	0.145505	2.36052e-16	1.04909e-15	Cytoplasm	kinase
ENSRNOG00000010775	293019	Arrdc4	arrestin domain containing 4 [Source:RGD Symbol;Acc:1311763]	6.82091	0.88947	264.833	61.75	3796.58	3847.97	548.556	763.762	333.351	-1.19318	0.210175	1.37008e-08	3.92788e-08	Other	other
ENSRNOG00000021420	680127	Tirap	toll-interleukin 1 receptor (TIR) domain-containing adaptor protein [Source:RGD Symbol;Acc:1595496]	9.48675	1.15432	51.5833	11.75	545.993	545.993	107.407	149.63	65.1844	-1.19254	0.278154	1.80829e-05	4.05097e-05	Cytoplasm	other
ENSRNOG00000050091	301957	Efcab1	EF hand calcium binding domain 1 [Source:RGD Symbol;Acc:1594548]	1.58168	0.204059	16.0833	3.66667	990.993	990.993	32.2572	45.394	19.1205	-1.19245	0.532176	0.0250451	0.0382062	Other	other
ENSRNOG00000009491	310258	Phc3	polyhomeotic homolog 3 [Source:RGD Symbol;Acc:1307998]	23.4052	2.93603	723.333	168.167	3039.43	3086.57	1487.83	2071.1	904.559	-1.19149	0.104954	7.20604e-30	5.07167e-29	Nucleus	transcription regulator
ENSRNOG00000016937	298549	Mtfr1l	mitochondrial fission regulator 1-like [Source:RGD Symbol;Acc:1305453]	145.792	18.075	2420.5	548.667	1634.99	1634.99	4956.43	6893.34	3019.52	-1.19079	0.0860938	1.65026e-43	1.61099e-42	Other	other
ENSRNOG00000031479	64474	Hdlbp	high density lipoprotein binding protein [Source:RGD Symbol;Acc:620962]	132.705	16.5568	6278.5	1566.33	4661.37	5121.47	13423.4	18670.6	8176.14	-1.19034	0.0754319	4.25198e-56	5.24902e-55	Nucleus	transporter
ENSRNOG00000009449	498538	Trim35	tripartite motif-containing 35 [Source:RGD Symbol;Acc:1564642]	91.8766	11.4948	3213.75	737.25	3466.99	3466.99	6623.96	9212.42	4035.5	-1.19006	0.0819976	9.97644e-48	1.06347e-46	Cytoplasm	other
ENSRNOG00000030273	314584	Zfp563	zinc finger protein 563 [Source:RGD Symbol;Acc:1308729]	13.6387	1.70616	160.25	36.3333	1136.99	1136.99	322.507	449.144	195.87	-1.19005	0.188279	2.6039e-10	8.41128e-10	Nucleus	other
ENSRNOG00000020372	363287	Hdac4	histone deacetylase 4 [Source:RGD Symbol;Acc:619979]	8.89729	1.13267	341.583	79.6667	3789.99	3789.99	700.125	975.255	424.995	-1.18957	0.147861	8.61044e-16	3.72253e-15	Nucleus	transcription regulator
ENSRNOG00000046500	292708	Irgq	immunity-related GTPase Q [Source:RGD Symbol;Acc:1309409]	14.6188	1.84742	222.417	51.6667	1522.79	1518.68	462.167	643.479	280.855	-1.18926	0.181113	5.15513e-11	1.73429e-10	Other	other
ENSRNOG00000057649	116722	Psmd10	proteasome 26S subunit, non-ATPase 10 [Source:RGD Symbol;Acc:620350]	43.7258	5.45878	142.833	32.3333	317.993	317.993	289.33	402.537	176.123	-1.18898	0.17562	1.28634e-11	4.48666e-11	Cytoplasm	transcription regulator
ENSRNOG00000020038	316533	Chpf	chondroitin polymerizing factor [Source:RGD Symbol;Acc:1359458]	104.1	12.9518	2841.33	657	2709.99	2709.99	5867.4	8159.28	3575.52	-1.1884	0.108869	9.68567e-28	6.44123e-27	Cytoplasm	enzyme
ENSRNOG00000014508	29254	Mgll	monoglyceride lipase [Source:RGD Symbol;Acc:71039]	28.9946	3.64495	289.5	66.6667	988.917	987.356	596.013	829.29	362.736	-1.18825	0.1262	4.70431e-21	2.5258e-20	Plasma Membrane	enzyme
ENSRNOG00000058572	299204	Nek9	NIMA-related kinase 9 [Source:RGD Symbol;Acc:1307187]	57.7293	7.3229	1560.5	364.417	2666.99	2666.99	3201.27	4453.11	1949.43	-1.18806	0.113446	1.15511e-25	7.19371e-25	Nucleus	kinase
ENSRNOG00000016690	89784	Idi1	isopentenyl-diphosphate delta isomerase 1 [Source:RGD Symbol;Acc:621835]	17.6756	2.20943	468.083	106.917	2603.99	2603.99	957.979	1331.72	584.241	-1.18674	0.127887	1.70046e-20	8.92971e-20	Cytoplasm	enzyme
ENSRNOG00000034093	NA	AABR07011951.1		75.9331	9.44281	1399.01	317.729	1840.99	1840.99	2908.88	4042.8	1774.96	-1.18607	0.145397	3.42074e-16	1.50971e-15	NA	NA
ENSRNOG00000049090	102550892	LOC102550892	zinc finger protein 697-like [Source:RGD Symbol;Acc:7595982]	1.52781	0.198827	22.75	5.54167	1487.99	1487.99	46.7752	65.6902	27.8602	-1.18597	0.418724	0.00462066	0.00788503	Other	other
ENSRNOG00000048181	295310	Zfp697	zinc finger protein 697 [Source:RGD Symbol;Acc:1308711]	1.52781	0.198827	22.75	5.54167	1487.99	1487.99	46.7752	65.6902	27.8602	-1.18597	0.418724	0.00462066	0.00788503	Other	other
ENSRNOG00000020482	305897	Nfatc4	nuclear factor of activated T-cells 4 [Source:RGD Symbol;Acc:1310749]	98.4236	12.2631	3489.69	869.668	3523.21	3790.29	7479.78	10395.8	4563.76	-1.18584	0.113305	1.23863e-25	7.70398e-25	Nucleus	transcription regulator
ENSRNOG00000021265	114101	Cds2	CDP-diacylglycerol synthase 2 [Source:RGD Symbol;Acc:621186]	101.208	12.809	1385	318	1352.99	1352.99	2849.63	3960.09	1739.16	-1.18568	0.113221	1.15909e-25	7.21543e-25	Cytoplasm	enzyme
ENSRNOG00000020905	84580	Hdac5	histone deacetylase 5 [Source:RGD Symbol;Acc:619980]	133.115	16.6016	3669.25	842.917	2723.99	2723.99	7549.18	10489.5	4608.82	-1.18529	0.0959169	4.4388e-35	3.54231e-34	Nucleus	transcription regulator
ENSRNOG00000018992	25418	Dpysl3	dihydropyrimidinase-like 3 [Source:RGD Symbol;Acc:2410]	32.9635	4.28289	636.167	155.417	1888.63	1947.32	1347.85	1872.07	823.622	-1.18529	0.129899	7.19545e-20	3.67678e-19	Cytoplasm	enzyme
ENSRNOG00000018803	315151	Mkl1	megakaryoblastic leukemia (translocation) 1 [Source:RGD Symbol;Acc:1304873]	48.0736	6.0011	1487.83	342	3086.3	3072.25	3066.23	4261.83	1870.63	-1.18513	0.112685	7.19702e-26	4.51483e-25	Nucleus	transcription regulator
ENSRNOG00000013123	499241	Scube2	signal peptide, CUB domain and EGF like domain containing 2 [Source:RGD Symbol;Acc:1563998]	1.07851	0.126079	30.6667	6.58333	2712.96	2718.74	60.4491	84.4804	36.4178	-1.18481	0.502351	0.018347	0.0286076	Extracellular Space	other
ENSRNOG00000010379	362160	Celf1	CUGBP, Elav-like family member 1 [Source:RGD Symbol;Acc:1307721]	73.872	9.33799	1345.67	314.167	1790.99	1790.99	2754.14	3828.58	1679.71	-1.18461	0.122521	4.09855e-22	2.27673e-21	Nucleus	other
ENSRNOG00000054871	103694865	LOC103694865	TATA-binding protein-associated factor 2N-like [Source:RGD Symbol;Acc:9277142]	36.7959	4.76356	588.813	137.729	1568.99	1568.99	1202.45	1672.41	732.491	-1.18438	0.172496	6.59674e-12	2.34515e-11	Other	other
ENSRNOG00000014265	290300	Tnfrsf19	tumor necrosis factor receptor superfamily, member 19 [Source:RGD Symbol;Acc:1564996]	40.5587	5.12298	967.115	313.265	2351.59	3294.63	2366.42	3288.73	1444.1	-1.18394	0.152712	8.99243e-15	3.72238e-14	Plasma Membrane	transmembrane receptor
ENSRNOG00000013248	498630	Wwc2	WW and C2 domain containing 2 [Source:RGD Symbol;Acc:1559427]	7.63962	0.971166	515.25	120.25	6656.99	6656.99	1057.69	1470.86	644.527	-1.18385	0.12341	8.57467e-22	4.70592e-21	Cytoplasm	other
ENSRNOG00000011124	NA	AABR07067267.1		164.843	21.0029	4210.85	982.39	2507.99	2507.99	8609.09	11960.5	5257.72	-1.18346	0.110333	7.6635e-27	4.9587e-26	NA	NA
ENSRNOG00000014670	291259	Zmynd11	zinc finger, MYND-type containing 11 [Source:RGD Symbol;Acc:1303252]	81.2523	10.2901	3108.08	712.167	3762.07	3747.85	6368.14	8843.8	3892.49	-1.18331	0.0802971	3.74754e-49	4.1305e-48	Nucleus	transcription regulator
ENSRNOG00000022781	306306	Ccser2	coiled-coil serine-rich protein 2 [Source:RGD Symbol;Acc:1304626]	14.6698	1.84047	409.833	94.25	2734.99	2734.99	835.749	1161.07	510.429	-1.18171	0.123312	9.41736e-22	5.16258e-21	Other	other
ENSRNOG00000017197	24628	Pdgfb	platelet derived growth factor subunit B [Source:RGD Symbol;Acc:3283]	64.9638	8.27611	1307.67	308	1977.99	1977.99	2675.71	3717.53	1633.88	-1.18131	0.139136	2.05981e-17	9.56181e-17	Extracellular Space	growth factor
ENSRNOG00000051680	361773	Ccdc186	coiled-coil domain containing 186 [Source:RGD Symbol;Acc:1307158]	33.8172	4.25644	884.083	201.083	2552.99	2552.99	1800.03	2497.83	1102.22	-1.18012	0.105218	3.40681e-29	2.35573e-28	Other	other
ENSRNOG00000034254	81822	Actb	actin, beta [Source:RGD Symbol;Acc:628837]	5472.48	689.566	60251	13990.7	1083.75	1089.88	124017	172109	75925.2	-1.18003	0.069753	3.36033e-64	4.80178e-63	Cytoplasm	other
ENSRNOG00000029966	309995	Xrcc4	X-ray repair complementing defective repair in Chinese hamster cells 4 [Source:RGD Symbol;Acc:1359573]	11.4445	1.45738	144.5	33.4167	1229.99	1229.99	292.851	407.346	178.356	-1.17992	0.183405	1.24771e-10	4.12534e-10	Nucleus	other
ENSRNOG00000001738	287986	Eif4g1	eukaryotic translation initiation factor 4 gamma, 1 [Source:RGD Symbol;Acc:1306144]	161.003	20.622	7523.75	1761.09	4579.98	4581.1	15371.6	21338	9405.22	-1.17974	0.116478	4.13499e-24	2.45378e-23	Cytoplasm	translation regulator
ENSRNOG00000018107	293960	Zfand5	zinc finger AN1-type containing 5 [Source:RGD Symbol;Acc:1310776]	95.643	11.9678	1867.67	432.5	1939.99	1939.99	3865.79	5365.06	2366.53	-1.17951	0.0991105	1.16943e-32	8.85351e-32	Nucleus	other
ENSRNOG00000027151	303919	Lrrc58	leucine rich repeat containing 58 [Source:RGD Symbol;Acc:1307440]	45.0267	5.6235	531.5	122.833	1169.99	1169.99	1098.51	1524.66	672.36	-1.17928	0.121082	2.04401e-22	1.14855e-21	Other	other
ENSRNOG00000005070	296532	Spopl	speckle type BTB/POZ protein like [Source:RGD Symbol;Acc:1305847]	15.0928	1.93098	223.917	51.0833	1455.92	1396.91	448.935	624.152	273.718	-1.17747	0.16115	2.73815e-13	1.05093e-12	Other	other
ENSRNOG00000004735	311508	Gzf1	GDNF-inducible zinc finger protein 1 [Source:RGD Symbol;Acc:1562321]	16.3669	2.06306	675.417	155.083	4068.99	4068.99	1389.7	1926.89	852.513	-1.17691	0.101177	2.82482e-31	2.06062e-30	Nucleus	transcription regulator
ENSRNOG00000048580	686323	Trip6	thyroid hormone receptor interactor 6 [Source:RGD Symbol;Acc:1583180]	96.5394	12.085	1307.33	323.583	1339.67	1446.78	2797.31	3879.42	1715.2	-1.17652	0.0957692	1.09093e-34	8.62588e-34	Extracellular Space	cytokine
ENSRNOG00000017478	29606	Pcsk7	proprotein convertase subtilisin/kexin type 7 [Source:RGD Symbol;Acc:3275]	56.5083	7.11552	1848.92	432.25	3252.99	3252.99	3833.5	5316.5	2350.5	-1.17547	0.103403	6.04739e-30	4.26648e-29	Cytoplasm	peptidase
ENSRNOG00000005854	89807	Angpt1	angiopoietin 1 [Source:RGD Symbol;Acc:628896]	16.5064	2.05888	285.75	65.3333	1683.99	1683.99	579.975	804.502	355.447	-1.17473	0.167178	2.11333e-12	7.72734e-12	Extracellular Space	growth factor
ENSRNOG00000027617	500086	Ttc26	tetratricopeptide repeat domain 26 [Source:RGD Symbol;Acc:1561363]	5.3281	0.633126	161.624	35.3555	3013.14	2910.51	326.453	453.303	199.604	-1.17387	0.282545	3.25827e-05	7.12759e-05	Extracellular Space	other
ENSRNOG00000017294	100360606	Zranb1	zinc finger RANBP2-type containing 1 [Source:RGD Symbol;Acc:2321751]	31.149	3.94436	731.917	169.333	2318.99	2318.99	1507.88	2089.7	926.066	-1.17337	0.0940236	9.65827e-36	7.86666e-35	Nucleus	peptidase
ENSRNOG00000001237	94165	Cabin1	calcineurin binding protein 1 [Source:RGD Symbol;Acc:620263]	34.3577	4.35321	2441.83	570.583	7054.99	7054.99	5057.11	7008.46	3105.75	-1.17265	0.0881445	2.20097e-40	1.99275e-39	Nucleus	other
ENSRNOG00000021824	361384	Dnajb1	DnaJ heat shock protein family (Hsp40) member B1 [Source:RGD Symbol;Acc:1304725]	100.907	13.0706	2037.5	486.583	1983.89	1983.99	4177.52	5792.05	2562.99	-1.17176	0.153394	2.19067e-14	8.89672e-14	Nucleus	transcription regulator
ENSRNOG00000013251	500084	Trim24	tripartite motif-containing 24 [Source:RGD Symbol;Acc:1560596]	23.4832	3.02389	566.917	131.583	2384.99	2384.99	1168.95	1620	717.905	-1.17129	0.147593	2.08982e-15	8.88751e-15	Nucleus	transcription regulator
ENSRNOG00000014635	83800	Clta	clathrin, light chain A [Source:RGD Symbol;Acc:70919]	259.457	32.765	2266.58	526.75	861.976	863.486	4671.02	6470.8	2871.24	-1.17115	0.0829488	2.90206e-45	2.92287e-44	Plasma Membrane	other
ENSRNOG00000004657	58817	Sec23a	Sec23 homolog A, coat complex II component [Source:RGD Symbol;Acc:1309103]	34.0293	4.30754	798.167	185	2289.18	2289.48	1629.03	2257.07	1000.99	-1.17031	0.119711	1.42577e-22	8.04866e-22	Cytoplasm	transporter
ENSRNOG00000020383	64391	Dapk3	death-associated protein kinase 3 [Source:RGD Symbol;Acc:621766]	60.6514	7.69435	799.583	186.5	1307.99	1307.99	1656.15	2293.93	1018.37	-1.1699	0.0976129	4.25587e-33	3.25919e-32	Cytoplasm	kinase
ENSRNOG00000027228	681211	Mogat2	monoacylglycerol O-acyltransferase 2 [Source:RGD Symbol;Acc:1598060]	1.63299	0.19918	25.9167	5.83333	1538.99	1538.99	52.2858	72.6061	31.9655	-1.16925	0.375756	0.00186006	0.00334865	Cytoplasm	enzyme
ENSRNOG00000016879	679578	Ldlrad4	low density lipoprotein receptor class A domain containing 4 [Source:RGD Symbol;Acc:1587105]	44.8667	5.87948	1376.08	337.297	3022.94	3064.46	2903.07	4021.85	1784.28	-1.16881	0.155344	5.31197e-14	2.11667e-13	Cytoplasm	other
ENSRNOG00000015269	315333	Atf7	activating transcription factor 7 [Source:RGD Symbol;Acc:1304940]	30.2935	3.8597	617.917	145.417	2015.99	2015.99	1274.83	1766.45	783.217	-1.1683	0.116234	9.06591e-24	5.31935e-23	Nucleus	transcription regulator
ENSRNOG00000039489	690368	Tmem253	transmembrane protein 253 [Source:RGD Symbol;Acc:1597322]	1.81983	0.228137	7.5	1.75	404.993	404.993	15.082	21.3008	8.86308	-1.16828	0.635779	0.0661284	0.0938339	Other	other
ENSRNOG00000037613	363630	Kdm6b	lysine demethylase 6B [Source:RGD Symbol;Acc:1307629]	116.878	14.8576	4449.46	1064.5	3863.99	3863.99	9424.18	13052.6	5795.77	-1.1675	0.16746	3.12863e-12	1.13686e-11	Extracellular Space	enzyme
ENSRNOG00000056297	300225	Fmnl3	formin-like 3 [Source:RGD Symbol;Acc:1583854]	94.7421	12.1242	2496.67	592.25	2620.99	2620.99	5186.75	7181.28	3192.21	-1.16719	0.105769	2.58414e-28	1.74394e-27	Cytoplasm	other
ENSRNOG00000006824	297453	Hdac11	histone deacetylase 11 [Source:RGD Symbol;Acc:1311706]	20.8831	2.65697	486.25	113.833	2303.99	2303.99	1004.76	1391.48	618.037	-1.1671	0.10625	4.53613e-28	3.04019e-27	Nucleus	transcription regulator
ENSRNOG00000038766	307970	Atxn1l	ataxin 1-like [Source:RGD Symbol;Acc:1561758]	24.936	3.18165	549.833	130.083	2183.99	2183.99	1136.72	1574.53	698.899	-1.16588	0.125462	1.50442e-20	7.92018e-20	Other	other
ENSRNOG00000006995	315272	Ano6	anoctamin 6 [Source:RGD Symbol;Acc:1304765]	123.485	15.4914	5620.25	1375.67	4482.88	4765.51	11905.1	16471.9	7338.3	-1.16549	0.0929324	4.43572e-36	3.64748e-35	Plasma Membrane	ion channel
ENSRNOG00000061630	NA	AABR07009834.1		13.4713	1.62117	17.9167	4.08333	129.979	129.979	36.3546	50.6269	22.0823	-1.16544	0.452892	0.0100728	0.0163702	Cytoplasm	kinase
ENSRNOG00000061328	64019	Pag1	phosphoprotein membrane anchor with glycosphingolipid microdomains 1 [Source:EntrezGene;Acc:64019]	22.096	2.81623	226.833	53.8333	1019.99	1019.99	469.753	651.11	288.396	-1.16523	0.168778	5.05843e-12	1.81329e-11	Plasma Membrane	other
ENSRNOG00000011420	306490	Mtmr7	myotubularin related protein 7 [Source:RGD Symbol;Acc:1306608]	3.24795	0.416779	72.1667	16.8333	2150.36	2257.9	148.738	205.893	91.5833	-1.16318	0.302552	0.000120765	0.000247982	Cytoplasm	other
ENSRNOG00000004316	299818	Llph	LLP homolog, long-term synaptic facilitation [Source:RGD Symbol;Acc:1308261]	112.632	14.5266	201.517	47.3475	174.072	174.072	410.168	568.186	252.15	-1.1619	0.185421	3.69722e-10	1.18382e-09	Extracellular Space	other
ENSRNOG00000018342	364900	Ctif	CBP80/20-dependent translation initiation factor [Source:RGD Symbol;Acc:1311887]	20.8447	2.57945	984.833	245.083	4693.75	5170.86	2111.35	2920.11	1302.58	-1.16182	0.14094	1.67395e-16	7.4897e-16	Cytoplasm	other
ENSRNOG00000014013	301363	Map4k4	mitogen-activated protein kinase kinase kinase kinase 4 [Source:RGD Symbol;Acc:1305322]	104.684	13.4038	4971.17	1177	4677.8	4751.01	10314.3	14256.3	6372.29	-1.16067	0.0849217	1.58593e-42	1.50984e-41	Cytoplasm	kinase
ENSRNOG00000019622	84348	Ackr3	atypical chemokine receptor 3 [Source:RGD Symbol;Acc:620601]	326.222	40.7455	5743.33	1319.08	1728.99	1728.99	11803.8	16315.7	7291.94	-1.15997	0.130223	5.21347e-19	2.57744e-18	Plasma Membrane	G-protein coupled receptor
ENSRNOG00000009771	29181	Cdh10	cadherin 10 [Source:RGD Symbol;Acc:619741]	0.878387	0.110132	34.5833	7.67689	3973.99	3973.99	73.2818	101.36	45.2037	-1.1595	0.426977	0.00661571	0.0110684	Plasma Membrane	other
ENSRNOG00000003846	29525	Pitpna	phosphatidylinositol transfer protein, alpha [Source:RGD Symbol;Acc:61885]	195.941	25.1697	2022.75	490.5	1014.44	1053.34	4233.41	5849.44	2617.37	-1.15883	0.0809666	1.82952e-46	1.89761e-45	Cytoplasm	transporter
ENSRNOG00000020624	25618	Acadsb	acyl-CoA dehydrogenase, short/branched chain [Source:RGD Symbol;Acc:2013]	27.2514	3.54072	517.833	118	1832.99	1832.99	1046.71	1446.4	647.025	-1.1577	0.181602	1.83018e-10	5.9754e-10	Cytoplasm	enzyme
ENSRNOG00000046629	115768	Zfp37	zinc finger protein 37 [Source:RGD Symbol;Acc:620723]	3.7579	0.481852	60.4081	14.1763	1575.69	1568.99	123.411	171.066	75.755	-1.15746	0.243972	2.0931e-06	5.10482e-06	NA	NA
ENSRNOG00000019491	293150	Stard10	StAR-related lipid transfer domain containing 10 [Source:RGD Symbol;Acc:1306548]	28.2419	3.70539	305	72.4167	1056.66	1055.19	624.11	863.39	384.83	-1.15699	0.184881	3.89855e-10	1.24719e-09	Cytoplasm	other
ENSRNOG00000001829	287927	Ube2v2	ubiquitin conjugating enzyme E2 V2 [Source:RGD Symbol;Acc:727838]	139.463	17.7919	736.333	179.75	518.207	548.907	1559.61	2154.61	964.599	-1.15654	0.149714	1.11828e-14	4.60948e-14	Cytoplasm	enzyme
ENSRNOG00000019892	367314	Lrrfip1	leucine rich repeat (in FLII) interacting protein 1 [Source:RGD Symbol;Acc:1359548]	51.7231	6.72119	1799.17	426.417	3420.99	3420.99	3706.52	5120.03	2293.02	-1.15612	0.106673	2.27429e-27	1.49746e-26	Other	other
ENSRNOG00000014634	300077	Gtpbp1	GTP binding protein 1 [Source:RGD Symbol;Acc:1306758]	58.4335	7.51507	1449.33	340.583	2439.99	2439.99	2987.17	4125.08	1849.25	-1.15568	0.0838191	3.01803e-43	2.91697e-42	Cytoplasm	enzyme
ENSRNOG00000032204	362897	Uqcrb	ubiquinol-cytochrome c reductase binding protein [Source:RGD Symbol;Acc:1311971]	271.216	33.4259	744.851	167.864	267.993	267.993	1523.3	2103.62	942.983	-1.15501	0.19098	1.46834e-09	4.51539e-09	Cytoplasm	other
ENSRNOG00000013572	59073	Lxn	latexin [Source:RGD Symbol;Acc:68361]	12.7685	1.64269	112.75	26.25	864.993	864.993	231.367	319.556	143.178	-1.15463	0.180444	1.56564e-10	5.14043e-10	Cytoplasm	other
ENSRNOG00000016833	25700	Ide	insulin degrading enzyme [Source:RGD Symbol;Acc:2861]	24.6079	3.18057	1171.42	280.667	4692.11	4773.46	2447.77	3378.62	1516.91	-1.15443	0.0849767	4.89478e-42	4.60588e-41	Extracellular Space	peptidase
ENSRNOG00000025209	312652	Plxnd1	plexin D1 [Source:RGD Symbol;Acc:1310796]	159.94	20.3702	9524.08	2257.92	5897.99	5897.99	19762.8	27283.6	12242	-1.15436	0.115636	1.81492e-23	1.05556e-22	Plasma Membrane	transmembrane receptor
ENSRNOG00000003929	317183	Pcdh19	protocadherin 19 [Source:RGD Symbol;Acc:1565392]	10.6975	1.371	420.917	99.6666	3836.23	3863.92	866.642	1196.64	536.648	-1.15397	0.150593	1.81823e-14	7.42129e-14	Extracellular Space	other
ENSRNOG00000017876	192210	Dnajc21	DnaJ heat shock protein family (Hsp40) member C21 [Source:RGD Symbol;Acc:621729]	34.7601	4.43722	590.917	137.083	1667.99	1667.99	1216.63	1678.32	754.938	-1.15395	0.104331	1.95022e-28	1.31857e-27	Other	other
ENSRNOG00000020636	292770	Spint2	serine peptidase inhibitor, Kunitz type, 2 [Source:RGD Symbol;Acc:735123]	93.2946	12.128	933.25	222	991.149	980.059	1929.69	2665.11	1194.27	-1.15341	0.121284	1.90804e-21	1.03664e-20	Extracellular Space	other
ENSRNOG00000007302	83727	Fbn1	fibrillin 1 [Source:RGD Symbol;Acc:620908]	21.2045	2.76153	2082	505.917	9683.99	9683.99	4300.41	5938.76	2662.07	-1.15291	0.163186	1.60576e-12	5.91438e-12	Extracellular Space	other
ENSRNOG00000014969	365468	Lzts2	leucine zipper, putative tumor suppressor 2 [Source:RGD Symbol;Acc:1359249]	105.833	13.5919	2672	629.75	2499.71	2478.35	5521.27	7620.1	3422.44	-1.15264	0.106338	2.23975e-27	1.47539e-26	Cytoplasm	other
ENSRNOG00000001807	500364	Sspn	sarcospan [Source:RGD Symbol;Acc:1559723]	29.2605	3.68696	990.182	232.541	3344.99	3344.99	2052.07	2831.22	1272.91	-1.15066	0.145666	2.80506e-15	1.18362e-14	Plasma Membrane	other
ENSRNOG00000013993	NA	AABR07007000.1		13.8013	1.73488	36.4167	8.41667	257.993	257.993	74.4886	102.876	46.1016	-1.14961	0.299364	0.000122955	0.000252302	NA	NA
ENSRNOG00000027079	312952	Impad1	inositol monophosphatase domain containing 1 [Source:RGD Symbol;Acc:1306455]	11.7848	1.52858	135.947	32.6937	1149.82	1163.2	283.327	391.599	175.056	-1.1488	0.19497	3.81132e-09	1.13872e-08	Other	other
ENSRNOG00000016684	306811	Wnk2	WNK lysine deficient protein kinase 2 [Source:RGD Symbol;Acc:1307284]	9.50647	1.22396	576.083	135.833	6037.39	5989.02	1202.94	1658.13	747.751	-1.14815	0.12126	2.83876e-21	1.53659e-20	Cytoplasm	kinase
ENSRNOG00000009845	24158	Acadm	acyl-CoA dehydrogenase, C-4 to C-12 straight chain [Source:RGD Symbol;Acc:2012]	130.78	16.7754	2326.67	545.917	1745.99	1745.99	4794.71	6606.63	2982.78	-1.14642	0.0889121	4.87561e-38	4.19337e-37	Cytoplasm	enzyme
ENSRNOG00000010744	246331	Nrp1	neuropilin 1 [Source:RGD Symbol;Acc:621588]	53.7826	6.91775	2767.33	684.75	5045.26	5297.31	5857.93	8070.5	3645.36	-1.14555	0.0997609	1.60737e-30	1.15069e-29	Plasma Membrane	transmembrane receptor
ENSRNOG00000012818	360573	Ksr1	kinase suppressor of ras 1 [Source:RGD Symbol;Acc:1308105]	33.451	4.32526	1342.71	318.09	3962.99	3962.99	2784.95	3835.79	1734.11	-1.14407	0.0804318	6.49086e-46	6.6521e-45	Cytoplasm	kinase
ENSRNOG00000032930	309586	Trim26	tripartite motif-containing 26 [Source:RGD Symbol;Acc:1359126]	73.7012	9.20318	1822.34	399.827	2448.66	2334.43	3644.96	5015.6	2274.32	-1.14084	0.129497	1.25354e-18	6.10832e-18	Cytoplasm	other
ENSRNOG00000025792	54245	Crk	v-crk avian sarcoma virus CT10 oncogene homolog [Source:RGD Symbol;Acc:2405]	79.9917	10.3661	850.167	202.917	1045.99	1045.99	1757.12	2419.71	1094.54	-1.14075	0.10481	1.37446e-27	9.10324e-27	Cytoplasm	other
ENSRNOG00000026299	298247	Mysm1	myb-like, SWIRM and MPN domains 1 [Source:RGD Symbol;Acc:1311787]	23.8342	3.09002	567.833	133.833	2338.99	2338.99	1172.22	1613.2	731.235	-1.14055	0.107733	3.42941e-26	2.1728e-25	Nucleus	enzyme
ENSRNOG00000002074	83618	Rest	RE1-silencing transcription factor [Source:RGD Symbol;Acc:621069]	18.9025	2.56664	679.083	179.667	3531.25	3801.1	1472.79	2027.78	917.803	-1.13934	0.125308	9.69316e-20	4.9255e-19	Nucleus	transcription regulator
ENSRNOG00000047977	100910163	LOC100910163	uncharacterized LOC100910163 [Source:RGD Symbol;Acc:6499724]	128.603	16.566	1410.22	324.38	1085.99	1085.99	2936.08	4039.79	1832.37	-1.13832	0.172744	4.40963e-11	1.4907e-10	Nucleus	other
ENSRNOG00000013055	499508	Zfyve16	zinc finger FYVE-type containing 16 [Source:RGD Symbol;Acc:1564784]	14.54	1.87041	783.833	190.083	5308.73	5443.53	1646.07	2263.74	1028.4	-1.13772	0.108422	9.2611e-26	5.78482e-25	Nucleus	transporter
ENSRNOG00000003084	25591	Parp1	poly (ADP-ribose) polymerase 1 [Source:RGD Symbol;Acc:2053]	50.9937	6.6488	1905.42	451.833	3678.99	3678.99	3946.16	5426.43	2465.88	-1.13701	0.0853482	1.7234e-40	1.56521e-39	Nucleus	enzyme
ENSRNOG00000024492	362037	Ap1ar	adaptor-related protein complex 1 associated regulatory protein [Source:RGD Symbol;Acc:1311435]	72.2458	9.25881	750.25	175.333	1022.45	1013.28	1546.53	2126.18	966.877	-1.13623	0.117088	2.89596e-22	1.62041e-21	Cytoplasm	other
ENSRNOG00000008924	367072	Arhgef12	Rho guanine nucleotide exchange factor 12 [Source:RGD Symbol;Acc:1305111]	68.6313	8.94238	3143.5	749.167	4522.28	4512.55	6528.64	8976.2	4081.07	-1.13616	0.0722585	1.04324e-55	1.27922e-54	Cytoplasm	other
ENSRNOG00000006726	100158232	Zfp9	zinc finger protein 9 [Source:RGD Symbol;Acc:2293498]	10.6131	1.35735	168.574	41.0604	1553.6	1633.05	350.515	482.143	218.886	-1.13542	0.152518	9.73486e-14	3.82789e-13	Nucleus	other
ENSRNOG00000020386	310638	Ash1l	ASH1 like histone lysine methyltransferase [Source:RGD Symbol;Acc:1306350]	33.6813	4.34814	3578.95	878.431	10421.7	10804	7514.29	10329.6	4698.95	-1.13501	0.0981193	6.00776e-31	4.34559e-30	Nucleus	transcription regulator
ENSRNOG00000028329	307024	Zfp438	zinc finger protein 438 [Source:RGD Symbol;Acc:1307214]	6.04255	0.792555	175.833	41.9167	2882.38	2887.3	367.334	504.932	229.736	-1.13443	0.159129	1.0111e-12	3.76688e-12	Nucleus	transcription regulator
ENSRNOG00000009795	29227	Nfib	nuclear factor I/B [Source:RGD Symbol;Acc:62015]	17.2616	2.22269	332.028	77.5833	1892.17	1885.91	688.764	945.68	431.849	-1.13326	0.152138	9.41247e-14	3.70511e-13	Nucleus	transcription regulator
ENSRNOG00000042389	83477	Bcl10	B-cell CLL/lymphoma 10 [Source:RGD Symbol;Acc:620544]	89.9	11.5893	1265.92	300.083	1384.99	1384.99	2621.16	3601.45	1640.87	-1.133	0.102967	3.67385e-28	2.4702e-27	Cytoplasm	transcription regulator
ENSRNOG00000010492	303499	Sp2	Sp2 transcription factor [Source:RGD Symbol;Acc:1592078]	37.1422	4.81298	1049.42	250.417	2790.9	2790.08	2176.15	2990.76	1361.54	-1.13297	0.0886691	2.18983e-37	1.85716e-36	Nucleus	transcription regulator
ENSRNOG00000058643	305083	Zfp281	zinc finger protein 281 [Source:RGD Symbol;Acc:1305139]	15.6326	2.01789	448.75	108.333	2845.99	2845.99	935.73	1286.74	584.722	-1.13252	0.142346	1.7752e-15	7.58483e-15	Nucleus	transcription regulator
ENSRNOG00000024641	304376	Nyap1	neuronal tyrosine-phosphorylated phosphoinositide-3-kinase adaptor 1 [Source:RGD Symbol;Acc:1310964]	3.1561	0.396735	118.67	27.8571	3646.99	3646.99	241.692	332.827	150.557	-1.13249	0.292672	0.000109069	0.000225201	Other	other
ENSRNOG00000032328	291006	Diras2	DIRAS family GTPase 2 [Source:RGD Symbol;Acc:1305580]	1.3829	0.176848	13.75	3.33333	993.993	993.993	28.6406	39.8058	17.4754	-1.13241	0.494624	0.0220541	0.0339459	Plasma Membrane	enzyme
ENSRNOG00000030680	287765	Ddx5	DEAD-box helicase 5 [Source:RGD Symbol;Acc:619906]	1063.7	139.759	23386.9	5627.66	2172.99	2172.99	48669.9	66856.8	30482.9	-1.13211	0.0833115	4.65748e-42	4.39108e-41	Nucleus	enzyme
ENSRNOG00000023972	306628	Col4a2	collagen, type IV, alpha 2 [Source:RGD Symbol;Acc:1308085]	1294.75	167.335	62431.1	14824.8	4730.99	4730.99	128945	177148	80741.3	-1.13194	0.114577	5.1152e-23	2.93295e-22	Extracellular Space	other
ENSRNOG00000010071	310537	RGD1560010	RGD1560010 [Source:RGD Symbol;Acc:1560010]	5.59068	0.71785	98.6489	23.278	1728.99	1728.99	203.66	279.984	127.336	-1.13194	0.2043	3.01465e-08	8.42763e-08	Other	other
ENSRNOG00000004060	50663	Calm2	calmodulin 2 [Source:RGD Symbol;Acc:2258]	756.633	97.7206	9589.83	2255.5	1241.99	1241.99	19796.2	27187.9	12404.5	-1.13132	0.089687	1.76666e-36	1.46676e-35	Nucleus	other
ENSRNOG00000016047	362587	Macf1	microtubule-actin crosslinking factor 1 [Source:RGD Symbol;Acc:1306057]	61.9392	8.06539	12065.9	2971.92	18993.9	19742.8	25298.9	34747.6	15850.2	-1.13107	0.10323	6.16728e-28	4.11641e-27	Cytoplasm	enzyme
ENSRNOG00000056128	100322884	Nemf	nuclear export mediator factor [Source:MGI Symbol;Acc:MGI:1918305]	24.2129	3.15835	525.134	125.261	2138.99	2138.99	1090.8	1498.21	683.385	-1.13062	0.101702	1.03758e-28	7.07081e-28	Nucleus	other
ENSRNOG00000005081	64039	Fbxl20	F-box and leucine-rich repeat protein 20 [Source:RGD Symbol;Acc:621722]	34.3123	4.45901	488.5	115.917	1402.99	1402.99	1014.63	1392.19	637.078	-1.12864	0.104333	2.83665e-27	1.86102e-26	Cytoplasm	enzyme
ENSRNOG00000015488	361630	Tead1	TEA domain transcription factor 1 [Source:RGD Symbol;Acc:1549742]	22.1051	2.91842	314.333	75.6667	1391.47	1388.41	648.201	890.748	405.654	-1.12788	0.13866	4.14783e-16	1.82071e-15	Nucleus	transcription regulator
ENSRNOG00000013281	307594	Mib1	mindbomb E3 ubiquitin protein ligase 1 [Source:RGD Symbol;Acc:1307195]	24.3226	3.23382	758.75	183.333	3072.63	3077.31	1586.74	2177.15	996.326	-1.12775	0.10897	4.21815e-25	2.58073e-24	Cytoplasm	enzyme
ENSRNOG00000026691	366013	Coq4	coenzyme Q4 [Source:RGD Symbol;Acc:1304638]	3.77117	0.501976	51.8333	12.4167	1367.99	1367.99	108.552	149.278	67.8253	-1.12775	0.276701	4.58767e-05	9.86285e-05	Cytoplasm	other
ENSRNOG00000007356	282834	Chmp3	charged multivesicular body protein 3 [Source:RGD Symbol;Acc:708556]	172.971	22.5701	1112.25	263.917	628.993	628.993	2293.92	3147.62	1440.21	-1.12718	0.0941259	4.79087e-33	3.6593e-32	Cytoplasm	other
ENSRNOG00000000780	294207	Ppp1r11	protein phosphatase 1, regulatory (inhibitor) subunit 11 [Source:RGD Symbol;Acc:1303163]	154.229	19.9812	1991.92	475.667	1280.65	1292.02	4159.82	5707.46	2612.19	-1.12643	0.100254	2.72116e-29	1.88609e-28	Cytoplasm	other
ENSRNOG00000038044	499624	Tsc22d2	TSC22 domain family, member 2 [Source:RGD Symbol;Acc:1593169]	21.1554	2.86615	656.175	174.667	3054.52	3260.51	1421.04	1951.51	890.564	-1.12553	0.147487	2.32299e-14	9.42097e-14	Extracellular Space	other
ENSRNOG00000025791	81655	Dync1li2	dynein, cytoplasmic 1 light intermediate chain 2 [Source:RGD Symbol;Acc:621130]	113.351	15.2479	2376	602.5	2058	2176.39	5077.93	6964.16	3191.7	-1.1255	0.0964928	1.94465e-31	1.42569e-30	Cytoplasm	other
ENSRNOG00000012428	54267	Maf	v-maf avian musculoaponeurotic fibrosarcoma oncogene homolog [Source:RGD Symbol;Acc:3034]	24.7688	3.30436	433.368	107.022	1737.99	1737.99	907.088	1245.55	568.631	-1.1231	0.158297	1.29464e-12	4.79143e-12	Nucleus	transcription regulator
ENSRNOG00000013460	291849	Zfp319	zinc finger protein 319 [Source:RGD Symbol;Acc:1306198]	13.7114	1.84542	281.75	70.3333	2041.99	2041.99	589.796	810.471	369.121	-1.12279	0.196221	1.05239e-08	3.04157e-08	Nucleus	other
ENSRNOG00000022273	499328	Rfk	riboflavin kinase [Source:RGD Symbol;Acc:1549748]	47.7244	6.21223	974.02	234.577	2003.99	2003.99	2018.18	2767.69	1268.66	-1.12205	0.135926	1.5205e-16	6.81566e-16	Cytoplasm	kinase
ENSRNOG00000001104	304298	Foxk1	forkhead box K1 [Source:RGD Symbol;Acc:1309643]	14.8154	1.93499	801.583	195.833	5368.99	5368.99	1677.76	2301.4	1054.12	-1.12203	0.137863	3.99414e-16	1.7543e-15	Nucleus	transcription regulator
ENSRNOG00000032339	315762	Rasl12	RAS-like, family 12 [Source:RGD Symbol;Acc:1306268]	230.176	30.0345	5209	1256.67	2232.99	2232.99	10850.5	14870.5	6830.49	-1.12082	0.106163	4.68994e-26	2.95734e-25	Other	enzyme
ENSRNOG00000007654	299830	Lrig3	leucine-rich repeats and immunoglobulin-like domains 3 [Source:RGD Symbol;Acc:1561255]	5.74297	0.756114	211	50.75	3592.99	3592.99	435.257	597.1	273.414	-1.12004	0.146465	2.05532e-14	8.36099e-14	Extracellular Space	other
ENSRNOG00000051121	NA	Rn50_5_0814.8		1.66962	0.21928	22.5971	5.44393	1338.99	1338.99	46.87	64.4132	29.3268	-1.11982	0.375988	0.00289808	0.0050766	NA	NA
ENSRNOG00000058094	85419	Lyst	lysosomal trafficking regulator [Source:MGI Symbol;Acc:MGI:107448]	10.4679	1.38636	947.083	229.083	8903.99	8903.99	1967.3	2696.22	1238.37	-1.11941	0.096893	7.1212e-31	5.13317e-30	Cytoplasm	transporter
ENSRNOG00000022321	308773	Hapln3	hyaluronan and proteoglycan link protein 3 [Source:RGD Symbol;Acc:1308098]	4.76325	0.635044	54.1987	12.5995	1114.99	1114.99	112.479	153.946	71.0127	-1.11868	0.294462	0.00014525	0.000296096	Extracellular Space	other
ENSRNOG00000052469	81507	Bmpr1a	bone morphogenetic protein receptor type 1A [Source:RGD Symbol;Acc:70989]	73.4361	9.43747	2201.92	521.667	2941.99	2941.99	4563.35	6251.06	2875.64	-1.11834	0.137295	3.77782e-16	1.66129e-15	Plasma Membrane	kinase
ENSRNOG00000004807	79119	Arf2	ADP-ribosylation factor 2 [Source:RGD Symbol;Acc:621271]	48.0376	6.23858	956.333	228.5	1969.99	1969.99	1998.79	2736.73	1260.86	-1.11806	0.108665	7.89036e-25	4.80328e-24	Cytoplasm	other
ENSRNOG00000017469	25380	Anxa1	annexin A1 [Source:RGD Symbol;Acc:2118]	112.482	14.8586	1368.17	332.25	1207.99	1207.99	2868.55	3927.6	1809.5	-1.1163	0.0956483	1.79432e-31	1.3168e-30	Plasma Membrane	enzyme
ENSRNOG00000003259	303701	C1qtnf1	C1q and tumor necrosis factor related protein 1 [Source:RGD Symbol;Acc:1359204]	377.271	48.683	7516.67	1996.17	1961.69	2199.03	16519.3	22611.6	10427	-1.1154	0.109728	2.83695e-24	1.69382e-23	Extracellular Space	other
ENSRNOG00000058271	362866	Chpt1	choline phosphotransferase 1 [Source:RGD Symbol;Acc:1359283]	13.599	1.78438	183.417	44	1322.99	1322.99	380.15	520.493	239.806	-1.11532	0.145046	1.47806e-14	6.06335e-14	Cytoplasm	enzyme
ENSRNOG00000056659	29386	Mecp2	methyl CpG binding protein 2 [Source:RGD Symbol;Acc:3075]	29.0757	3.9066	464.583	113.5	1566.99	1566.99	962.046	1318.24	605.848	-1.11513	0.144085	9.99056e-15	4.12736e-14	Nucleus	transcription regulator
ENSRNOG00000015746	307900	Kcng4	potassium voltage-gated channel modifier subfamily G member 4 [Source:RGD Symbol;Acc:1308553]	1.83072	0.232151	67.9939	16.7402	3855.99	3855.99	148.827	204.203	93.4501	-1.11483	0.353924	0.00163313	0.00296423	Plasma Membrane	ion channel
ENSRNOG00000027183	313477	Zfyve9	zinc finger FYVE-type containing 9 [Source:RGD Symbol;Acc:1310856]	10.5497	1.39345	427.333	103.833	3989.99	3989.99	889.247	1217.98	560.511	-1.11443	0.115202	3.90109e-22	2.17035e-21	Cytoplasm	peptidase
ENSRNOG00000001337	309001	Setd1b	SET domain containing 1B [Source:MGI Symbol;Acc:MGI:2652820]	16.6801	2.2249	966.75	239.583	5741.99	5741.99	2022.71	2770.16	1275.26	-1.11406	0.133168	5.96921e-17	2.71995e-16	Nucleus	other
ENSRNOG00000016352	296293	Cbfa2t2	CBFA2/RUNX1 translocation partner 2 [Source:RGD Symbol;Acc:1309088]	18.2476	2.44064	444.167	108.667	2391.99	2391.99	921.359	1262.29	580.428	-1.11398	0.135142	1.6794e-16	7.50948e-16	Nucleus	transcription regulator
ENSRNOG00000015137	361747	Spata6l	spermatogenesis associated 6-like [Source:RGD Symbol;Acc:1310039]	1.53784	0.189972	20.5833	4.5	1295.99	1295.99	42.2201	57.7586	26.6816	-1.11395	0.483905	0.0213351	0.0329363	Other	other
ENSRNOG00000025634	305888	Zfhx2	zinc finger homeobox 2 [Source:RGD Symbol;Acc:735143]	0.828777	0.120102	63.6667	15.25	7715.46	7665.9	137.899	188.506	87.2917	-1.11341	0.386694	0.00398555	0.00685087	Nucleus	other
ENSRNOG00000015692	286993	Taok1	TAO kinase 1 [Source:RGD Symbol;Acc:708455]	35.3421	4.71067	1005.25	245	2771.99	2771.99	2071.01	2835.3	1306.71	-1.11319	0.138927	1.12151e-15	4.83142e-15	Cytoplasm	kinase
ENSRNOG00000010799	310395	Noct	nocturnin [Source:RGD Symbol;Acc:1587344]	4.73381	0.643605	113.833	27.0833	2401.99	2401.99	239.643	328.736	150.55	-1.1131	0.355682	0.00175105	0.0031641	Nucleus	transcription regulator
ENSRNOG00000008934	500874	Tmem65	transmembrane protein 65 [Source:RGD Symbol;Acc:1563224]	33.2688	4.51366	226.211	55.8644	676.493	673.864	480.96	657.821	304.098	-1.11245	0.141298	3.45983e-15	1.45654e-14	Cytoplasm	other
ENSRNOG00000023261	317341	Ube2q2l	ubiquitin-conjugating enzyme E2Q family member 2-like [Source:RGD Symbol;Acc:1563226]	2.38749	0.314594	32	8	1314.99	1314.99	65.7598	90.7903	40.7293	-1.11223	0.391148	0.00446201	0.00762557	Other	other
ENSRNOG00000032902	29206	Ybx1-ps3	Y box protein 1 related, pseudogene 3 [Source:RGD Symbol;Acc:1590933]	128.936	16.8611	1702.03	400.148	1291.99	1291.99	3526.25	4822.02	2230.49	-1.11201	0.124291	3.65741e-19	1.818e-18	Nucleus	other
ENSRNOG00000040281	685928	Zc3h10	zinc finger CCCH type containing 10 [Source:RGD Symbol;Acc:1587846]	27.5307	3.63728	516.917	127.333	1867.99	1867.99	1086.72	1487.72	685.718	-1.11186	0.133101	6.6269e-17	3.01211e-16	Other	other
ENSRNOG00000021237	499891	RGD1565616	RGD1565616 [Source:RGD Symbol;Acc:1565616]	18.142	2.37124	846.083	204	4595.99	4595.99	1764.37	2412.71	1116.03	-1.11065	0.120371	2.78586e-20	1.45043e-19	Nucleus	other
ENSRNOG00000019643	307396	Pcyox1l	prenylcysteine oxidase 1 like [Source:RGD Symbol;Acc:1563290]	6.10658	0.815856	106.167	25.75	1716.99	1716.99	221.682	303.474	139.891	-1.11046	0.187792	3.35471e-09	1.00497e-08	Other	other
ENSRNOG00000004392	690853	Aatk	apoptosis-associated tyrosine kinase [Source:RGD Symbol;Acc:1590980]	17.4066	2.29274	882	217.167	5055.99	5055.99	1859.42	2543.42	1175.42	-1.11001	0.128734	6.55223e-18	3.10577e-17	Cytoplasm	kinase
ENSRNOG00000010117	292148	Eif3a	eukaryotic translation initiation factor 3, subunit A [Source:RGD Symbol;Acc:1307269]	101.447	13.5465	5095.5	1238.33	4917.99	4917.99	10564	14437.8	6690.19	-1.10832	0.0921455	2.53378e-33	1.95578e-32	Cytoplasm	other
ENSRNOG00000028845	116543	Ebf1	early B-cell factor 1 [Source:RGD Symbol;Acc:620953]	192.663	25.8109	3126.58	890.167	1598.57	1874.08	7116.22	9729.17	4503.27	-1.10828	0.165164	1.94375e-11	6.71394e-11	Nucleus	transcription regulator
ENSRNOG00000011211	286937	Pex5l	peroxisomal biogenesis factor 5-like [Source:RGD Symbol;Acc:708407]	1.77474	0.243628	36	8.58333	1989.99	1989.99	74.3551	101.988	46.7223	-1.10813	0.387909	0.00428108	0.00732954	Cytoplasm	ion channel
ENSRNOG00000060087	24173	Adra1b	adrenoceptor alpha 1B [Source:RGD Symbol;Acc:2054]	5.37136	0.703708	122.917	29.5833	2285.99	2285.99	259.803	355.026	164.58	-1.10806	0.214701	2.45729e-07	6.44047e-07	Plasma Membrane	G-protein coupled receptor
ENSRNOG00000003234	302938	Mgrn1	mahogunin ring finger 1 [Source:RGD Symbol;Acc:1311862]	110.194	14.6633	2076.29	519.199	1869.33	1900.96	4405.48	6019.82	2791.13	-1.10718	0.0880806	3.08374e-36	2.54291e-35	Cytoplasm	enzyme
ENSRNOG00000016498	NA	AABR07004112.1		43.9581	5.90172	1039.22	259.723	2321.99	2321.99	2158.7	2952.4	1365	-1.10705	0.173082	1.59393e-10	5.22979e-10	NA	NA
ENSRNOG00000062003	NA	Rn60_12_0112.2		2.85285	0.381753	11.6623	2.98112	405.993	405.993	24.078	33.5627	14.5932	-1.10662	0.614633	0.0717873	0.101158	NA	NA
ENSRNOG00000005292	314393	Trip11	thyroid hormone receptor interactor 11 [Source:RGD Symbol;Acc:1586166]	17.8983	2.37432	1487.14	360.886	8140.99	8140.99	3086.37	4216.9	1955.85	-1.10636	0.0970557	4.22034e-30	2.99339e-29	Cytoplasm	transcription regulator
ENSRNOG00000007726	78967	Mcam	melanoma cell adhesion molecule [Source:RGD Symbol;Acc:620463]	2120.18	274.9	57848.9	13875.9	2687.47	2691.08	120734	164927	76540.8	-1.10543	0.132034	5.64838e-17	2.57778e-16	Plasma Membrane	other
ENSRNOG00000053550	25118	Itga1	integrin subunit alpha 1 [Source:RGD Symbol;Acc:2923]	77.7336	10.2746	3149.5	769.667	3963.99	3963.99	6523.67	8913.07	4134.26	-1.10539	0.142214	7.68135e-15	3.19142e-14	Plasma Membrane	other
ENSRNOG00000008249	299053	Brms1l	breast cancer metastasis-suppressor 1-like [Source:RGD Symbol;Acc:1306006]	24.5309	2.79725	397.154	96.2136	1583.97	1862.45	850.089	1160.72	539.459	-1.10493	0.28423	0.000101302	0.000209936	Other	other
ENSRNOG00000014477	25366	Acvr2b	activin A receptor type 2B [Source:RGD Symbol;Acc:2028]	5.95154	0.801218	95.5	23.5833	1584.99	1584.99	199.364	272.826	125.903	-1.10084	0.20341	6.23538e-08	1.70591e-07	Plasma Membrane	kinase
ENSRNOG00000012966	25287	Acadl	acyl-CoA dehydrogenase, long chain [Source:RGD Symbol;Acc:2011]	115.816	15.3119	1483.5	357.75	1255.99	1255.99	3085.38	4208.37	1962.39	-1.10053	0.0907362	7.42445e-34	5.77967e-33	Cytoplasm	enzyme
ENSRNOG00000002175	60447	Clock	clock circadian regulator [Source:RGD Symbol;Acc:620271]	22.3645	2.90674	1553.97	432.986	6805.39	7961.73	3467.12	4727.6	2206.63	-1.09923	0.100686	9.51187e-28	6.32853e-27	Nucleus	transcription regulator
ENSRNOG00000045924	414788	RT1-T24-3	RT1 class I, locus T24, gene 3 [Source:RGD Symbol;Acc:1624211]	39.1959	5.18193	352.304	84.491	886.133	881.176	736.5	1003.81	469.188	-1.09826	0.164798	2.65922e-11	9.11627e-11	Plasma Membrane	other
ENSRNOG00000060538	499672	Cdc42se1	CDC42 small effector 1 [Source:RGD Symbol;Acc:1561700]	191.868	25.5728	4800.17	1167.17	2457.99	2457.99	10006	13642.1	6369.84	-1.09812	0.0738885	5.83128e-50	6.52068e-49	Plasma Membrane	other
ENSRNOG00000011175	362361	Hnrnpa2b1	heterogeneous nuclear ribonucleoprotein A2/B1 [Source:RGD Symbol;Acc:1310403]	1284.71	173.226	10068.2	2496.92	773.89	776.846	21189.2	28892.4	13486.1	-1.09785	0.101977	5.00382e-27	3.25504e-26	Nucleus	other
ENSRNOG00000003187	102552920	LOC102552920	armadillo repeat-containing X-linked protein 5-like [Source:RGD Symbol;Acc:7586448]	20.8075	2.7064	311.583	74.75	1496.99	1496.99	660.756	900.593	420.92	-1.09763	0.183332	2.13619e-09	6.49799e-09	Other	other
ENSRNOG00000033787	314626	Adamtsl5	ADAMTS-like 5 [Source:RGD Symbol;Acc:1305607]	43.6934	5.85991	366.75	91.25	843.993	843.993	781.482	1066.33	496.636	-1.09759	0.162731	1.53246e-11	5.32731e-11	Extracellular Space	other
ENSRNOG00000050582	100910472	LOC100910472	COMM domain-containing protein 5-like [Source:RGD Symbol;Acc:6498274]	5.17752	0.687002	21.9643	5.95615	467.993	467.993	50.9209	70.2923	31.5495	-1.09707	0.607202	0.0707983	0.0998878	Nucleus	other
ENSRNOG00000001704	50662	Runx1	runt-related transcription factor 1 [Source:RGD Symbol;Acc:2283]	16.5001	2.25882	299.667	70.1667	1802.99	1702.12	612.257	835.697	388.817	-1.09692	0.183261	2.15663e-09	6.5588e-09	Nucleus	transcription regulator
ENSRNOG00000015088	293823	Prune2	prune homolog 2 (Drosophila) [Source:RGD Symbol;Acc:1311350]	6.14888	0.849908	48	11.6667	758.993	758.993	98.807	135.168	62.4457	-1.09678	0.317499	0.000551457	0.00105703	Cytoplasm	other
ENSRNOG00000020354	64360	Mrpl23	mitochondrial ribosomal protein L23 [Source:RGD Symbol;Acc:68343]	95.0721	12.6239	324.333	77.9167	332.993	332.993	672.318	915.982	428.653	-1.09645	0.136177	8.17119e-16	3.53891e-15	Cytoplasm	other
ENSRNOG00000042458	171500	Stau2	staufen double-stranded RNA binding protein 2 [Source:RGD Symbol;Acc:621479]	17.8451	2.43498	329.667	84.25	1818.05	1882.08	705.515	961.517	449.513	-1.09591	0.125867	3.12298e-18	1.49928e-17	Cytoplasm	other
ENSRNOG00000037251	500304	Zfp248	zinc finger protein 248 [Source:RGD Symbol;Acc:1561270]	5.49835	0.710032	172.981	44.0117	3141.1	3334	370.794	506.097	235.491	-1.09499	0.177654	7.11106e-10	2.23766e-09	Nucleus	other
ENSRNOG00000006864	117521	Scaper	S-phase cyclin A-associated protein in the ER [Source:RGD Symbol;Acc:621585]	12.0212	1.61272	621.083	151.5	5060.99	5060.99	1292.31	1760.55	824.074	-1.09348	0.101115	2.94984e-27	1.93268e-26	Nucleus	other
ENSRNOG00000021272	296178	Mcm8	minichromosome maintenance 8 homologous recombination repair factor [Source:RGD Symbol;Acc:1305218]	2.6783	0.36774	81.6667	20.1667	3018.99	3018.99	171.487	234.07	108.904	-1.09245	0.255878	1.95992e-05	4.38056e-05	Nucleus	enzyme
ENSRNOG00000005718	NA	AABR07065406.1		36.7973	4.81651	325.149	77.9025	870.993	870.993	680.989	926.709	435.27	-1.09236	0.154337	1.46488e-12	5.40776e-12	Extracellular Space	other
ENSRNOG00000025672	501588	Tex11	testis expressed 11 [Source:RGD Symbol;Acc:1560239]	1.62661	0.219516	33.25	7.91667	2013.99	2013.99	69.5614	94.7329	44.3899	-1.09219	0.335685	0.00113945	0.00210479	Nucleus	other
ENSRNOG00000007699	299258	Golga5	golgin A5 [Source:RGD Symbol;Acc:1308163]	29.5642	3.91725	709.25	172.583	2364.99	2364.99	1484.73	2021.17	948.288	-1.09177	0.106537	1.21065e-24	7.31195e-24	Cytoplasm	kinase
ENSRNOG00000020426	292721	Erf	Ets2 repressor factor [Source:RGD Symbol;Acc:1311991]	38.4711	5.17004	1356.08	342.75	3503.99	3503.99	2861.39	3899.06	1823.71	-1.09168	0.156775	3.32329e-12	1.2055e-11	Nucleus	transcription regulator
ENSRNOG00000007541	313582	Fhl3	four and a half LIM domains 3 [Source:RGD Symbol;Acc:1307180]	54.9945	7.26249	814.167	200	1465.99	1465.99	1712.15	2331.86	1092.45	-1.09159	0.130729	6.82538e-17	3.09943e-16	Plasma Membrane	other
ENSRNOG00000002544	289168	Kifap3	kinesin-associated protein 3 [Source:RGD Symbol;Acc:1305191]	43.0269	5.77309	1344.92	354.25	3063.12	3302.57	2914.52	3968.46	1860.59	-1.09108	0.101839	8.76364e-27	5.64802e-26	Cytoplasm	other
ENSRNOG00000048049	NA	AABR07006049.2		26.6098	3.53426	140.946	35.1166	533.993	533.993	301.264	410.81	191.719	-1.0909	0.218816	6.18188e-07	1.57228e-06	NA	NA
ENSRNOG00000010989	306182	Ipo5	importin 5 [Source:RGD Symbol;Acc:1308715]	63.607	8.59278	2003.33	488.083	3085.41	3031.31	4150.52	5650.14	2650.91	-1.08989	0.102022	1.22447e-26	7.86374e-26	Nucleus	transporter
ENSRNOG00000006967	63879	Xiap	X-linked inhibitor of apoptosis [Source:RGD Symbol;Acc:620692]	21.0312	2.91434	439.417	114.083	2052.85	2105.06	942.203	1282.42	601.982	-1.08801	0.125206	3.63256e-18	1.74105e-17	Cytoplasm	enzyme
ENSRNOG00000001108	288416	N4bp2l2	NEDD4 binding protein 2-like 2 [Source:RGD Symbol;Acc:1359603]	55.8814	7.58498	1012.33	249.75	1775.99	1775.99	2110.52	2872.39	1348.65	-1.0879	0.101538	8.72595e-27	5.62621e-26	Nucleus	transcription regulator
ENSRNOG00000006487	313128	Casp8ap2	caspase 8 associated protein 2 [Source:RGD Symbol;Acc:1305771]	9.27893	1.26271	620.583	156.083	6604.67	6635.18	1308.41	1781.51	835.304	-1.08767	0.141259	1.36226e-14	5.60405e-14	Nucleus	transcription regulator
ENSRNOG00000043289	100125368	LOC100125368	zinc finger protein LOC100125368 [Source:RGD Symbol;Acc:1642422]	5.24618	0.706668	70.1333	17.2335	1295.99	1295.99	144.297	196.848	91.7464	-1.08756	0.24133	6.5899e-06	1.54007e-05	Other	other
ENSRNOG00000048864	100909526	LOC100909526	zinc finger protein 709-like [Source:RGD Symbol;Acc:6503429]	5.24618	0.706668	70.1333	17.2335	1295.99	1295.99	144.297	196.848	91.7464	-1.08756	0.24133	6.5899e-06	1.54007e-05	Other	other
ENSRNOG00000048996	295384	Prmt6	protein arginine methyltransferase 6 [Source:RGD Symbol;Acc:1304701]	1.5975	0.193361	20.4279	4.92401	1290.99	1290.99	43.8374	60.1646	27.5103	-1.08717	0.585865	0.0635022	0.0903649	Other	other
ENSRNOG00000019105	315758	Dpp8	dipeptidylpeptidase 8 [Source:RGD Symbol;Acc:1310901]	52.055	7.04766	1865.5	459.917	3518.99	3518.99	3897.08	5301.34	2492.81	-1.08688	0.0873415	1.50689e-35	1.21988e-34	Cytoplasm	other
ENSRNOG00000005045	299147	Ppp2r5e	protein phosphatase 2 regulatory subunit B', epsilon [Source:RGD Symbol;Acc:1305657]	42.102	5.78226	1155.12	336.619	2701.78	3150.09	2652.53	3605.94	1699.13	-1.08532	0.106832	3.01702e-24	1.79913e-23	Cytoplasm	phosphatase
ENSRNOG00000048969	682058	Nom1	nucleolar protein with MIF4G domain 1 [Source:MGI Symbol;Acc:MGI:1861749]	23.2864	3.11095	524.192	129.575	2222.99	2222.99	1100.93	1497.45	704.406	-1.0851	0.119836	1.3677e-19	6.909e-19	Nucleus	other
ENSRNOG00000020646	361726	Sdhaf2	succinate dehydrogenase complex assembly factor 2 [Source:RGD Symbol;Acc:1309216]	59.5872	7.95829	1007.75	243.667	1646.99	1646.99	2089.8	2840.73	1338.86	-1.08505	0.113417	1.10185e-21	6.0335e-21	Extracellular Space	other
ENSRNOG00000056148	100125378	Nudcd3	NudC domain containing 3 [Source:RGD Symbol;Acc:1642416]	61.8783	8.45662	216.417	53.3333	342.993	342.993	451.224	614.004	288.445	-1.08469	0.158802	8.46294e-12	2.98822e-11	Other	other
ENSRNOG00000002516	288762	Mtm1	myotubularin 1 [Source:RGD Symbol;Acc:1304582]	45.1658	6.01252	1032.17	254.167	2247.99	2247.99	2159.79	2936.92	1382.65	-1.08453	0.125301	4.91109e-18	2.33773e-17	Cytoplasm	phosphatase
ENSRNOG00000004899	83588	Kcns3	potassium voltage-gated channel, modifier subfamily S, member 3 [Source:RGD Symbol;Acc:621527]	20.8689	2.77739	451.833	109.75	2110.99	2110.99	937.774	1274.43	601.12	-1.08319	0.136044	1.69228e-15	7.23482e-15	Plasma Membrane	ion channel
ENSRNOG00000004709	314374	Foxn3	forkhead box N3 [Source:RGD Symbol;Acc:1305711]	18.3401	2.48102	553.478	136.574	2982.19	2965.56	1147.13	1560.9	733.364	-1.08283	0.134214	7.14869e-16	3.1062e-15	Other	other
[truncated: 10,454 more rows]
